# Supplementary material for: Genetic diversity and population structure of the Sapsaree, a native Korean dog breed
Source: BMC Genet. 2019 Aug 5;20:66. doi: 10.1186/s12863-019-0757-5 (PMC6683530; doi:10.1186/s12863-019-0757-5)
Supplement: Supplementary file 8 — File S8. Genotype information of Sapsaree. (BIM 697 kb) [file 12863_2019_757_MOESM8_ESM.bim]

1	BICF2P391650	0	3398480	0	G
1	BICF2G630708027	0	3713883	0	C
1	BICF2S23312647	0	3923407	A	G
1	BICF2P208807	0	3933205	A	C
1	BICF2P402326	0	4022219	G	A
1	BICF2P742102	0	4034968	A	G
1	BICF2P1104224	0	4040061	A	G
1	BICF2P1392290	0	4040549	0	G
1	BICF2P1277518	0	4052612	A	G
1	BICF2G630708113	0	4218652	A	G
1	BICF2G630708190	0	4626713	0	A
1	BICF2S23530912	0	4789317	G	A
1	BICF2G630708229	0	4972334	T	A
1	BICF2G630708238	0	5106097	C	A
1	BICF2P1167646	0	5194373	0	G
1	BICF2G630708253	0	5337514	A	G
1	BICF2G630708295	0	5440037	A	G
1	BICF2G630708300	0	5460581	G	C
1	BICF2G630708312	0	5627407	0	G
1	BICF2G630708316	0	5656384	0	C
1	BICF2G630708330	0	5899510	A	G
1	BICF2G630708339	0	6043401	0	G
1	BICF2P1464474	0	6112789	0	C
1	BICF2G630708344	0	6167902	A	G
1	BICF2S23653902	0	6202065	G	A
1	BICF2P232247	0	6780390	C	G
1	BICF2P1148306	0	6931354	0	G
1	BICF2S23541136	0	6948374	A	T
1	BICF2G630708384	0	6964428	A	G
1	BICF2P757123	0	7002376	A	G
1	BICF2G630708410	0	7272067	G	A
1	BICF2P1469700	0	7451884	T	A
1	BICF2S23640275	0	7766134	A	G
1	BICF2P931405	0	7888709	A	T
1	BICF2P572263	0	7894866	G	A
1	BICF2G630708467	0	7953685	G	A
1	BICF2G630708570	0	8017865	A	G
1	BICF2G630708613	0	8062110	T	A
1	BICF2G630708647	0	8093725	A	G
1	BICF2P268499	0	8169105	A	C
1	BICF2P123491	0	8227818	A	C
1	BICF2P369261	0	8289587	0	A
1	BICF2P228132	0	8387730	A	G
1	BICF2P1170347	0	8487343	A	G
1	BICF2G630708731	0	8562833	C	A
1	BICF2P1435982	0	8621052	T	A
1	BICF2G630708810	0	8649169	0	C
1	BICF2G630708857	0	8670621	0	A
1	BICF2P916853	0	8789234	T	A
1	BICF2S22924252	0	8863181	C	G
1	BICF2G630708947	0	9055335	G	A
1	BICF2G630709080	0	9186935	C	A
1	BICF2G630709129	0	9222023	G	C
1	BICF2G630709261	0	9373395	A	T
1	BICF2G630709270	0	9382713	G	A
1	BICF2G630709312	0	9457144	A	G
1	BICF2G630709459	0	9570881	0	A
1	BICF2S24316547	0	10335181	A	T
1	BICF2G630709643	0	10495543	0	G
1	BICF2P749890	0	10501529	G	A
1	BICF2G630709680	0	10516408	G	A
1	BICF2G630709745	0	10557129	G	A
1	BICF2G630709757	0	10638224	G	C
1	BICF2G630709769	0	10772352	G	A
1	BICF2P1339554	0	10868253	0	A
1	BICF2G630709833	0	10918480	A	G
1	BICF2G630709937	0	11047381	G	A
1	BICF2S23444329	0	11057446	G	C
1	BICF2G630710011	0	11114952	G	A
1	BICF2G630710049	0	11282753	0	G
1	BICF2G630710050	0	11323990	A	G
1	BICF2G630710064	0	11355494	G	A
1	BICF2P332231	0	11376955	A	T
1	BICF2G630710308	0	11579983	A	C
1	BICF2G630710409	0	11649486	A	G
1	BICF2G630710527	0	11754027	A	G
1	BICF2G630710726	0	11930160	A	G
1	BICF2G630710789	0	11970162	G	A
1	BICF2G630710837	0	12020492	A	G
1	BICF2G630710867	0	12057956	A	G
1	BICF2G630710903	0	12083834	G	A
1	BICF2G630711019	0	12162226	T	A
1	BICF2G630711093	0	12271304	A	G
1	BICF2G630711114	0	12364972	A	C
1	BICF2S23052776	0	12560293	0	A
1	BICF2G630711272	0	12568173	G	A
1	BICF2G630711334	0	12632317	A	G
1	BICF2P231214	0	12693159	G	A
1	BICF2G630711408	0	12742380	A	G
1	BICF2G630711446	0	12878354	G	A
1	BICF2P312810	0	12958892	A	G
1	BICF2P763897	0	13102734	G	A
1	BICF2G630711520	0	13166696	0	C
1	BICF2P883221	0	13406024	G	A
1	BICF2P1441215	0	13561485	0	G
1	BICF2S24411966	0	13681172	0	G
1	rs9037102	0	13684468	G	A
1	BICF2P1008542	0	13759182	G	A
1	BICF2S23322680	0	14157364	A	C
1	BICF2P1222806	0	14325915	A	C
1	BICF2P302119	0	14398037	A	G
1	BICF2P813078	0	14610808	G	A
1	BICF2P779428	0	14732079	0	G
1	BICF2P340398	0	14781203	A	G
1	BICF2S23016385	0	14823293	G	A
1	BICF2P615262	0	15051358	A	G
1	BICF2P303826	0	15091571	G	A
1	BICF2P1256027	0	15173712	A	G
1	BICF2S23044025	0	15393906	A	G
1	BICF2S23160718	0	15572671	A	G
1	BICF2P532976	0	15596562	C	A
1	BICF2P1384375	0	15867953	G	A
1	BICF2P1170079	0	16051346	0	G
1	BICF2S2356199	0	16258495	0	A
1	BICF2S24112448	0	16271092	G	A
1	BICF2P1240331	0	16482671	A	G
1	rs9099765	0	16639114	G	A
1	BICF2S22942313	0	16761691	0	G
1	BICF2S2436535	0	16851821	C	A
1	BICF2S23641982	0	16921899	0	G
1	BICF2S2334324	0	17226603	G	A
1	BICF2S23147946	0	17290917	A	G
1	BICF2P1036859	0	17475277	A	C
1	BICF2P621418	0	17727449	A	G
1	BICF2S23630146	0	17928212	A	G
1	BICF2G630711695	0	17947287	A	G
1	BICF2G630711718	0	17965451	A	G
1	BICF2G630711794	0	18014855	0	G
1	BICF2G630712066	0	18195658	G	A
1	BICF2G630712141	0	18239925	C	A
1	BICF2G630712182	0	18330383	G	A
1	BICF2G630712299	0	18501321	A	G
1	BICF2G630712331	0	18539185	A	G
1	BICF2S23112242	0	18633966	0	G
1	BICF2P1007324	0	18653433	A	G
1	BICF2G630712527	0	18721244	G	A
1	BICF2G630712566	0	18769384	C	G
1	BICF2G630712709	0	18882550	G	A
1	BICF2G630712802	0	18940856	C	G
1	BICF2G630712994	0	19171718	A	G
1	BICF2S23312889	0	19437739	C	G
1	BICF2G630713308	0	19469253	A	G
1	BICF2G630713372	0	19563191	A	C
1	BICF2G630713378	0	19648411	0	A
1	BICF2S23349334	0	19820783	A	G
1	BICF2G630713443	0	19828724	G	A
1	BICF2P391549	0	19884996	A	G
1	BICF2P518184	0	19944911	A	G
1	BICF2P1003421	0	20006446	G	A
1	BICF2G630713472	0	20046637	A	C
1	BICF2G630713521	0	20071736	G	A
1	BICF2G630713570	0	20133689	A	G
1	BICF2S23545459	0	20158303	G	A
1	BICF2G630713680	0	20254729	G	A
1	BICF2G630713741	0	20319144	A	G
1	BICF2G630713782	0	20363290	G	A
1	BICF2P764755	0	20426972	A	G
1	BICF2G630713943	0	20505416	A	G
1	BICF2G630713998	0	20532195	A	G
1	BICF2G630714030	0	20583014	A	G
1	BICF2S22954480	0	20667180	G	A
1	BICF2S2315141	0	20700464	0	G
1	BICF2P1223885	0	20712062	G	A
1	BICF2G630714188	0	20832532	A	G
1	BICF2S23231516	0	20919456	A	G
1	BICF2S23427278	0	20934763	G	A
1	BICF2S23221565	0	21115073	A	G
1	BICF2G630714480	0	21128662	G	A
1	BICF2P802180	0	21172686	A	G
1	BICF2G630714624	0	21329991	G	A
1	BICF2G630714715	0	21444164	A	C
1	BICF2G630714800	0	21550899	A	C
1	BICF2P518563	0	21611247	G	A
1	BICF2G630714822	0	21641065	A	G
1	BICF2S23426949	0	21650790	A	G
1	BICF2P597559	0	22077596	G	A
1	BICF2P409253	0	22095829	A	G
1	BICF2S23242831	0	22130094	A	G
1	BICF2G630715029	0	22490722	A	G
1	BICF2P348329	0	22648544	A	C
1	BICF2G630715194	0	22675054	G	A
1	BICF2P278076	0	22746022	A	C
1	BICF2G630715241	0	22876992	A	G
1	BICF2S23516429	0	22978801	A	G
1	BICF2P1463283	0	23074430	A	C
1	BICF2S23537581	0	23373183	A	G
1	BICF2P457349	0	23388925	G	A
1	BICF2P727704	0	23432345	G	A
1	BICF2P895704	0	23632132	G	A
1	BICF2P962056	0	23665351	A	G
1	BICF2P266321	0	23685560	A	G
1	BICF2P153285	0	23847538	G	A
1	BICF2S2394642	0	24050893	G	A
1	BICF2S2419977	0	24116163	G	A
1	BICF2S23147810	0	24408252	A	T
1	BICF2P1003867	0	24422631	G	A
1	BICF2P313624	0	24527922	0	G
1	BICF2P550254	0	24809430	A	G
1	BICF2P570525	0	25077461	A	G
1	BICF2S23611572	0	25281345	C	A
1	BICF2P988426	0	25311844	A	T
1	BICF2P227551	0	25353668	A	G
1	BICF2P726733	0	25441073	A	G
1	BICF2S22935701	0	25484912	A	G
1	BICF2P633763	0	25495415	A	G
1	BICF2S2454320	0	25611906	A	G
1	BICF2P336857	0	25719178	G	A
1	BICF2P321746	0	25810393	C	A
1	BICF2P435184	0	26048968	A	T
1	BICF2S23527626	0	26097910	A	C
1	BICF2P395048	0	26193220	T	A
1	BICF2S23449860	0	26216665	A	T
1	BICF2S2371476	0	26236695	G	A
1	BICF2P597923	0	26323928	A	G
1	BICF2S23632260	0	26442781	A	G
1	BICF2P512232	0	26467469	A	G
1	BICF2P878699	0	26563392	G	A
1	BICF2S23245609	0	26656718	A	C
1	BICF2S23122749	0	26683117	C	A
1	BICF2P1387961	0	26737733	G	C
1	BICF2P532862	0	26761400	A	G
1	BICF2P476925	0	26972212	0	G
1	BICF2P1283451	0	27252849	A	G
1	BICF2P29694	0	27374893	A	G
1	BICF2P491494	0	27417797	A	C
1	BICF2S22929236	0	27546684	A	C
1	BICF2P22721	0	27633840	G	A
1	BICF2S23411255	0	27653343	G	A
1	BICF2S23243385	0	27746854	A	G
1	BICF2P241728	0	27831818	A	G
1	BICF2P445620	0	28117042	G	A
1	BICF2P1261840	0	28136330	A	C
1	BICF2P770471	0	28140003	G	A
1	BICF2P111324	0	28150782	G	A
1	BICF2P507939	0	28256360	C	A
1	BICF2S23617614	0	28256669	G	A
1	BICF2S23016234	0	28492328	G	A
1	BICF2P1428707	0	28688206	A	G
1	BICF2S23242684	0	28837729	C	G
1	BICF2P1089300	0	29000421	A	G
1	BICF2P739304	0	29081246	A	G
1	BICF2P1075128	0	29193666	G	A
1	BICF2S23147938	0	29298561	A	G
1	BICF2P289000	0	29350122	A	G
1	BICF2P237190	0	29519200	A	G
1	BICF2S23763366	0	29876777	A	G
1	BICF2S23021023	0	29900809	A	G
1	BICF2S22964728	0	29984965	A	G
1	BICF2P405685	0	30111154	A	G
1	BICF2S23411231	0	30121069	A	C
1	BICF2S23323455	0	30198786	G	A
1	BICF2P1008811	0	30278308	C	A
1	BICF2P1131127	0	30371971	0	T
1	BICF2S23341763	0	30508122	A	C
1	BICF2S22955746	0	30686167	G	A
1	BICF2P583409	0	30721556	0	G
1	BICF2G630715496	0	30927747	A	G
1	BICF2G630715654	0	31303418	0	A
1	BICF2G630715668	0	31344898	A	G
1	BICF2G630715737	0	31386409	G	A
1	BICF2G630715782	0	31433729	C	A
1	BICF2G630715854	0	31606693	0	A
1	BICF2G630715887	0	31689822	G	A
1	BICF2S2333824	0	31788215	A	T
1	BICF2P818519	0	31819999	A	G
1	BICF2G630716017	0	31977501	0	A
1	BICF2G630716107	0	32125656	G	A
1	BICF2S23039736	0	32262737	G	A
1	BICF2G630716149	0	32335277	A	C
1	BICF2G630716186	0	32491995	G	A
1	BICF2S23635164	0	32561887	C	G
1	BICF2G630716310	0	32840724	0	G
1	BICF2G630716404	0	32905041	0	G
1	BICF2G630716454	0	32947715	A	G
1	BICF2P1103831	0	32988805	G	A
1	BICF2S23339990	0	33000656	A	G
1	BICF2G630716552	0	33103995	T	A
1	BICF2G630716569	0	33143457	A	G
1	BICF2G630716600	0	33175499	A	G
1	BICF2P822439	0	33262162	G	A
1	BICF2G630716652	0	33283906	G	A
1	BICF2G630716668	0	33342470	A	C
1	BICF2G630716691	0	33416480	G	A
1	BICF2G630716799	0	33547477	A	G
1	BICF2G630716818	0	33551721	A	G
1	BICF2G630716870	0	33579833	0	G
1	BICF2P933518	0	33652400	0	G
1	BICF2G630716943	0	33741353	A	G
1	BICF2P1077588	0	33806893	C	A
1	BICF2G630717058	0	33867991	A	G
1	BICF2G630717102	0	33901779	A	G
1	BICF2P1318105	0	33924287	A	C
1	BICF2G630717163	0	34067314	A	G
1	BICF2G630717229	0	34137264	G	A
1	BICF2P724135	0	34210742	T	A
1	BICF2S22955672	0	34306905	A	G
1	BICF2G630717477	0	34507119	G	A
1	BICF2G630717488	0	34519382	A	G
1	BICF2G630717573	0	34608224	A	G
1	BICF2G630717639	0	34708587	A	C
1	BICF2S23424424	0	34746703	G	A
1	BICF2G630717780	0	34908781	G	A
1	BICF2P925777	0	34936388	0	A
1	BICF2G630717900	0	35097243	G	A
1	BICF2P700864	0	35332151	G	A
1	BICF2G630717944	0	35391710	A	G
1	BICF2G630718133	0	35581546	A	G
1	BICF2S23645529	0	35785864	C	A
1	BICF2G630718396	0	35896891	G	A
1	BICF2G630718449	0	36053834	A	G
1	BICF2P934973	0	36108297	A	G
1	BICF2P105227	0	36276773	C	G
1	BICF2G630718693	0	36470476	G	A
1	BICF2G630718795	0	36543343	A	G
1	BICF2P674885	0	36725751	C	A
1	BICF2G630719053	0	36846043	G	A
1	BICF2G630719118	0	36900599	0	G
1	BICF2P1105751	0	37043665	G	A
1	BICF2G630719387	0	37198253	0	A
1	BICF2G630719512	0	37535877	A	G
1	BICF2G630719567	0	37596122	G	A
1	BICF2G630719593	0	37624807	0	G
1	BICF2G630719724	0	37810772	A	G
1	BICF2G630719742	0	37833109	0	G
1	BICF2P891086	0	37855921	G	A
1	BICF2G630719841	0	37934337	C	G
1	BICF2G630719859	0	37950026	A	T
1	BICF2G630719866	0	38009680	C	G
1	BICF2G630719895	0	38127695	A	G
1	BICF2G630720007	0	38206079	A	G
1	BICF2G630720057	0	38235120	G	A
1	BICF2G630720098	0	38298960	C	A
1	BICF2G630720115	0	38328623	A	G
1	BICF2G630720158	0	38384151	T	A
1	BICF2P261098	0	38554683	A	G
1	BICF2S24112384	0	38567527	0	G
1	BICF2P1362931	0	38764601	A	C
1	BICF2G630720281	0	39014777	G	A
1	BICF2G630720410	0	39136961	A	C
1	BICF2G630720479	0	39171876	A	C
1	BICF2G630720524	0	39209834	T	A
1	BICF2G630720576	0	39282317	A	G
1	BICF2G630720580	0	39302244	A	C
1	BICF2G630720663	0	39372135	G	A
1	BICF2G630720686	0	39392183	G	A
1	BICF2P1285557	0	39424677	A	C
1	BICF2G630720734	0	39439125	0	C
1	BICF2P837105	0	39482676	0	A
1	BICF2G630720825	0	39506263	G	A
1	BICF2G630720882	0	39546312	0	A
1	BICF2G630720931	0	39580898	A	G
1	BICF2G630720986	0	39614109	A	G
1	BICF2G630721007	0	39646503	C	A
1	BICF2S22928500	0	39700197	A	C
1	BICF2G630721153	0	39803150	A	G
1	BICF2G630721242	0	39846782	G	A
1	BICF2G630721254	0	39851967	C	A
1	BICF2G630721318	0	39912535	G	A
1	BICF2G630721344	0	39938084	C	A
1	BICF2P1085387	0	40102793	A	G
1	BICF2G630721543	0	40334739	G	A
1	BICF2G630721599	0	40567967	G	A
1	BICF2S2305057	0	40627633	G	A
1	BICF2G630721843	0	40771282	G	A
1	BICF2G630721854	0	40792070	A	G
1	BICF2S2356681	0	40883683	A	C
1	BICF2S2356464	0	40946666	A	G
1	BICF2G630722081	0	40948005	G	A
1	BICF2G630722302	0	41189238	0	A
1	BICF2G630722412	0	41327537	A	G
1	BICF2P907381	0	41353105	A	T
1	BICF2G630722617	0	41452179	T	A
1	BICF2G630722718	0	41537951	G	A
1	BICF2G630722777	0	41595791	A	G
1	BICF2G630722914	0	41854978	A	G
1	BICF2G630723061	0	42309307	A	T
1	BICF2S2316583	0	42541110	G	A
1	BICF2P487544	0	42570233	G	A
1	BICF2G630723378	0	42647164	G	A
1	BICF2S23249158	0	42755366	A	G
1	BICF2G630723496	0	42773623	A	G
1	BICF2P1106501	0	42843159	C	A
1	BICF2G630723565	0	42866944	A	G
1	BICF2G630723581	0	42879533	A	C
1	BICF2G630723607	0	42903982	A	G
1	BICF2S23034587	0	42936850	A	G
1	BICF2S2359432	0	42989601	A	G
1	BICF2P796534	0	43039151	T	A
1	BICF2G630723707	0	43124608	A	G
1	BICF2S23318901	0	43285026	A	G
1	BICF2P73871	0	43490192	A	G
1	BICF2G630724195	0	43610051	0	G
1	BICF2G630724215	0	43636940	0	G
1	BICF2S23321114	0	43679668	C	A
1	BICF2G630724285	0	43800802	G	A
1	BICF2G630724297	0	43841803	A	G
1	BICF2G630724417	0	43901557	G	A
1	BICF2S2303868	0	43972454	A	G
1	BICF2G630724875	0	44214800	A	G
1	BICF2G630724885	0	44222770	A	G
1	BICF2S23022016	0	44250709	G	A
1	BICF2G630724967	0	44284300	G	A
1	BICF2G630724986	0	44328528	G	A
1	BICF2G630725017	0	44441157	G	A
1	BICF2S2347658	0	44517976	G	A
1	BICF2G630725062	0	44662308	A	C
1	BICF2P712400	0	44785193	A	G
1	BICF2P1025842	0	45025993	A	G
1	BICF2S23410667	0	45176856	A	C
1	BICF2P433705	0	45197672	G	A
1	BICF2P1094264	0	45206880	A	G
1	BICF2P1094263	0	45207395	G	A
1	BICF2S23640639	0	45233945	G	A
1	BICF2S24110808	0	45824159	0	A
1	BICF2P1118141	0	45845950	A	G
1	BICF2P237057	0	46115004	A	G
1	BICF2S23624732	0	46291857	A	G
1	BICF2S2338309	0	46614025	G	C
1	BICF2P1054614	0	46654173	A	G
1	BICF2P139505	0	46810015	0	G
1	BICF2P554746	0	46873168	A	G
1	BICF2P799901	0	46924317	A	G
1	BICF2S23546803	0	47033194	C	A
1	BICF2P766135	0	47109976	A	G
1	BICF2S22936688	0	47344048	G	C
1	BICF2P348583	0	47554301	G	A
1	BICF2S22933311	0	47794781	A	C
1	BICF2P1365151	0	47826039	G	A
1	BICF2S23749055	0	47858902	A	G
1	BICF2S23426511	0	47953275	G	A
1	BICF2S23658963	0	47964347	G	A
1	BICF2P1179029	0	47996443	G	A
1	BICF2S23737327	0	48029953	G	C
1	BICF2P1050713	0	48132177	G	A
1	BICF2P93876	0	48157231	A	G
1	BICF2P768251	0	48206725	C	G
1	BICF2P837052	0	48268292	A	G
1	BICF2P344311	0	48320408	A	G
1	BICF2P310300	0	48659660	A	C
1	BICF2P722799	0	48688468	G	A
1	BICF2P1066398	0	48727148	A	G
1	BICF2P1062584	0	48837719	G	A
1	BICF2P639767	0	49083571	A	C
1	BICF2P66572	0	49102139	0	G
1	BICF2P930484	0	49203275	0	G
1	BICF2P1037296	0	49313219	C	A
1	BICF2S23914530	0	49355493	0	G
1	BICF2P949064	0	49866516	A	G
1	BICF2G630725165	0	49915959	T	A
1	BICF2G630725226	0	50005742	G	A
1	BICF2G630725263	0	50039462	C	A
1	BICF2P1205016	0	50132781	A	G
1	BICF2G630725377	0	50189259	A	G
1	BICF2S2339494	0	50219769	0	G
1	BICF2S22946873	0	50289010	G	A
1	BICF2G630725585	0	50359328	0	A
1	BICF2S23437876	0	50501939	G	A
1	BICF2P4940	0	50539992	A	G
1	BICF2P291094	0	50641445	A	C
1	BICF2P604942	0	50765367	G	A
1	BICF2G630725671	0	50851107	G	A
1	BICF2S23246385	0	50910870	C	G
1	BICF2G630725747	0	51037037	G	A
1	BICF2P1152475	0	51042755	G	A
1	BICF2S22936205	0	51229985	A	C
1	BICF2G630725837	0	51240060	0	G
1	BICF2G630725880	0	51268555	A	C
1	BICF2S22940905	0	51682820	0	A
1	BICF2S2349996	0	51704488	G	A
1	BICF2S23216038	0	51728790	G	A
1	BICF2S23127069	0	51760843	A	G
1	BICF2P715950	0	51849206	G	A
1	BICF2P912438	0	51945442	G	A
1	BICF2P602273	0	51959455	C	A
1	BICF2S23511675	0	52122055	A	G
1	BICF2P250485	0	52286893	G	A
1	BICF2S2327370	0	52352881	A	G
1	BICF2P304573	0	52376048	A	G
1	BICF2P328881	0	52591950	G	A
1	BICF2P1026792	0	52772453	G	A
1	BICF2P970031	0	52832963	A	G
1	BICF2P937655	0	52886633	G	A
1	BICF2P368149	0	53053449	G	A
1	BICF2P703139	0	53088521	C	A
1	BICF2P534950	0	53214109	A	G
1	BICF2P1415013	0	53277712	G	A
1	BICF2P278606	0	53312998	A	G
1	BICF2S2362032	0	53385388	A	G
1	BICF2P647054	0	53406380	G	A
1	BICF2S23149794	0	53500569	T	A
1	BICF2P1060129	0	53672830	A	G
1	BICF2P808627	0	53698082	A	G
1	BICF2P880957	0	53788646	G	A
1	BICF2P605109	0	53822279	C	A
1	BICF2P401795	0	53883351	A	C
1	BICF2S2352713	0	53985836	A	C
1	BICF2P416486	0	54105946	A	C
1	BICF2P964732	0	54263343	A	G
1	BICF2P149460	0	54327891	T	A
1	BICF2S23652293	0	54426757	A	C
1	BICF2P186052	0	54521564	G	A
1	BICF2P828794	0	54551580	0	C
1	BICF2P303723	0	54560124	0	G
1	BICF2P124284	0	54613666	G	A
1	BICF2P170640	0	54653914	0	G
1	BICF2P212010	0	54747504	A	G
1	BICF2P346331	0	54812802	G	A
1	BICF2P1290594	0	54835997	G	A
1	BICF2P483519	0	55018190	A	C
1	BICF2P1334890	0	55115086	C	A
1	BICF2S23657051	0	55159893	A	G
1	BICF2P865344	0	55338437	0	G
1	BICF2S23760873	0	55467556	0	A
1	BICF2P887762	0	55601045	G	A
1	BICF2S2354962	0	55636167	T	A
1	BICF2P913586	0	55697353	G	A
1	BICF2P1286114	0	55721053	G	A
1	BICF2P853387	0	55806706	A	T
1	BICF2P429209	0	55878940	G	A
1	BICF2P1215796	0	55908010	T	A
1	BICF2P1206636	0	56168066	A	G
1	BICF2P1141766	0	56194812	A	T
1	BICF2P991139	0	56292034	0	T
1	BICF2P1187874	0	56333518	A	G
1	BICF2P846761	0	56387648	0	C
1	BICF2S23332539	0	56438017	C	A
1	BICF2P1075463	0	56565273	A	G
1	rs9198447	0	56594600	0	G
1	BICF2P426911	0	56681034	C	A
1	BICF2P1211927	0	56719630	G	A
1	BICF2P295679	0	56742956	A	G
1	BICF2P906802	0	56857160	G	A
1	BICF2P1011492	0	56925541	G	A
1	BICF2S23123952	0	56959366	C	A
1	BICF2P837596	0	56992468	G	A
1	BICF2P1082354	0	57067284	T	A
1	BICF2P531044	0	57103154	G	A
1	BICF2S23441823	0	57121838	A	C
1	BICF2P1198536	0	57151074	A	G
1	BICF2S23545037	0	57210266	C	A
1	BICF2P545653	0	57283901	G	A
1	BICF2S22931416	0	57346192	G	A
1	BICF2S231735	0	57384052	A	G
1	BICF2P1167222	0	57642280	A	C
1	BICF2P601600	0	57688199	G	A
1	BICF2P1000289	0	57892493	A	T
1	BICF2P599365	0	58197688	A	G
1	BICF2S23644720	0	58242426	G	A
1	BICF2S23540392	0	58420675	A	C
1	BICF2P1266152	0	58441221	A	G
1	BICF2S23042176	0	58613994	A	G
1	rs8641841	0	58705127	G	A
1	BICF2S23039108	0	58733011	A	G
1	BICF2P614500	0	58751744	G	A
1	BICF2P1904	0	59061656	A	G
1	BICF2P921973	0	59070010	G	A
1	BICF2P1290166	0	59182125	G	A
1	BICF2P1083103	0	59230484	A	T
1	BICF2P666297	0	59347530	T	A
1	BICF2S23248051	0	59536208	A	G
1	BICF2P877277	0	59542964	G	A
1	BICF2P946426	0	59576626	C	A
1	BICF2P571619	0	59716110	A	G
1	BICF2P548021	0	59730029	A	G
1	BICF2P638725	0	59811013	A	G
1	BICF2P752530	0	60012397	A	G
1	BICF2P1189727	0	60272887	A	G
1	BICF2P1282398	0	60364740	A	G
1	BICF2P1283805	0	60560116	A	G
1	BICF2P837056	0	60605138	A	G
1	BICF2S2455209	0	60707643	G	C
1	BICF2S23645370	0	60732945	A	T
1	BICF2S2313185	0	60906539	A	G
1	BICF2S2316489	0	60931905	G	A
1	BICF2S22951721	0	61147519	A	C
1	BICF2S2303565	0	61499765	A	G
1	BICF2P1146321	0	61525462	A	G
1	BICF2P1037466	0	61560817	G	A
1	BICF2P282099	0	61646620	A	G
1	BICF2P1323271	0	61738844	A	G
1	BICF2P729619	0	61820776	A	G
1	BICF2P562745	0	62125268	0	A
1	BICF2P837067	0	62163180	A	G
1	BICF2P1406498	0	62187994	0	G
1	BICF2S23425890	0	62365635	A	T
1	BICF2S23440160	0	62411128	A	G
1	BICF2P793318	0	62444562	G	C
1	BICF2P1093806	0	62955128	G	A
1	BICF2P1152287	0	63052178	G	A
1	BICF2P310789	0	63135368	G	A
1	BICF2S23633613	0	63481793	A	G
1	BICF2P438368	0	63531780	G	A
1	BICF2P19835	0	63547041	A	G
1	BICF2P885063	0	63829695	C	A
1	BICF2P1145727	0	64075015	A	G
1	BICF2P291169	0	64114595	G	A
1	BICF2P485288	0	64146358	0	A
1	BICF2P717050	0	64169748	G	A
1	rs8704118	0	64242889	A	G
1	BICF2P1241098	0	64255944	A	G
1	BICF2P251079	0	64259391	A	G
1	BICF2P395802	0	64507570	G	A
1	BICF2P615105	0	65014928	A	G
1	BICF2P259582	0	65110552	G	A
1	BICF2P157249	0	65126553	0	G
1	BICF2P98175	0	65257550	A	G
1	BICF2P1053634	0	65361010	A	G
1	BICF2S23037547	0	65362635	G	A
1	BICF2S23259729	0	65406895	A	G
1	BICF2P1226831	0	65937408	A	G
1	BICF2S23052176	0	65948356	T	A
1	BICF2P581382	0	66019474	A	G
1	BICF2S23613302	0	66124351	A	G
1	BICF2S23433505	0	66828503	A	G
1	BICF2P1021251	0	66917554	0	C
1	BICF2P154120	0	66946751	A	G
1	BICF2P1316054	0	67011177	G	A
1	BICF2P322545	0	67148047	A	T
1	BICF2P517038	0	67205604	A	G
1	BICF2P351231	0	67240831	G	A
1	BICF2S23218693	0	67829167	A	G
1	BICF2P169546	0	67932392	0	G
1	BICF2P418390	0	67992178	0	G
1	BICF2P312418	0	67997141	0	G
1	BICF2S23611096	0	68380793	A	T
1	BICF2P1350924	0	68611372	A	G
1	BICF2P208850	0	68615624	G	C
1	BICF2P1393316	0	68674275	G	A
1	BICF2P758929	0	68680998	G	A
1	BICF2P1020236	0	68736000	C	G
1	BICF2P776685	0	68876221	A	G
1	BICF2P933012	0	68984568	A	G
1	BICF2P256569	0	69015040	G	A
1	BICF2S2354394	0	69053226	A	G
1	BICF2P887991	0	69130276	0	G
1	BICF2P1355649	0	69505069	A	G
1	BICF2S24321665	0	69536721	G	A
1	BICF2S23054885	0	69621604	C	A
1	BICF2P1105950	0	69635178	A	G
1	BICF2P183736	0	69706220	A	G
1	BICF2P631796	0	69808054	G	C
1	BICF2S23221303	0	70029958	G	A
1	BICF2S23553487	0	70120194	A	T
1	BICF2S23715288	0	70431583	0	A
1	BICF2P1452152	0	70640228	A	G
1	BICF2S23012341	0	70749237	A	G
1	BICF2P598149	0	70761349	A	G
1	BICF2P1173888	0	70924499	G	A
1	BICF2P1446667	0	70962581	C	A
1	BICF2P974809	0	71034177	A	G
1	BICF2P802523	0	71103715	G	A
1	BICF2S23746661	0	71225180	G	A
1	rs8941297	0	71258032	G	A
1	BICF2P1214	0	71514500	G	A
1	BICF2S2309194	0	71716601	G	A
1	BICF2S23040654	0	71825233	A	C
1	BICF2S23453791	0	71883594	A	G
1	BICF2P1364371	0	71915583	A	G
1	BICF2P116832	0	72130578	A	G
1	BICF2S23425535	0	72227496	A	G
1	BICF2S23031660	0	72285074	A	G
1	BICF2P770388	0	72327049	A	G
1	BICF2S23650363	0	72549738	G	C
1	BICF2P1405806	0	72580567	A	G
1	BICF2S22926310	0	72704717	G	A
1	BICF2S2367323	0	72981301	G	A
1	BICF2P1001119	0	72985148	A	C
1	BICF2P982937	0	73104593	A	G
1	BICF2P672348	0	73215091	A	T
1	BICF2P440850	0	73258553	G	A
1	BICF2P620720	0	73302871	C	A
1	BICF2S22932624	0	73393005	A	C
1	BICF2S2437862	0	73584565	A	G
1	BICF2P1448468	0	73671980	C	G
1	BICF2S23715291	0	73717124	A	G
1	BICF2P1065345	0	73731303	A	G
1	BICF2P147895	0	73815570	G	A
1	BICF2S23530278	0	73869307	C	G
1	BICF2P392729	0	74084996	G	A
1	BICF2P1422040	0	74105668	0	C
1	BICF2S23638824	0	74123603	G	A
1	BICF2P736173	0	74191695	G	A
1	BICF2S23260488	0	74219408	A	G
1	BICF2P1043115	0	74671389	A	G
1	BICF2S23441420	0	74791951	A	G
1	BICF2P546781	0	74815291	A	G
1	BICF2P879347	0	74884613	G	A
1	BICF2P1433860	0	75087666	A	T
1	BICF2S23259933	0	75164102	A	G
1	BICF2S23652795	0	75256987	0	G
1	BICF2P1180932	0	75497870	G	A
1	BICF2S23122009	0	75559136	C	A
1	BICF2S2294059	0	75615259	G	A
1	BICF2P957716	0	75649438	C	A
1	BICF2P109942	0	75744236	A	G
1	BICF2P550308	0	75785800	A	C
1	BICF2P153289	0	76094251	A	C
1	BICF2P1164480	0	76134606	G	A
1	BICF2S23136204	0	76171880	0	G
1	BICF2S23647312	0	76195456	G	A
1	BICF2P1185329	0	76238288	0	G
1	BICF2P731208	0	76312722	G	A
1	BICF2P34215	0	76363185	G	A
1	BICF2P375414	0	76451513	A	T
1	BICF2S23355424	0	76597919	A	G
1	BICF2P535994	0	76640725	A	G
1	BICF2P165026	0	76908268	A	T
1	BICF2P1188523	0	77326258	G	A
1	BICF2P1273496	0	77707646	G	A
1	BICF2S237597	0	77747831	G	A
1	BICF2P791095	0	77785177	G	A
1	BICF2P93381	0	77824600	A	G
1	BICF2P1195159	0	77869570	A	G
1	BICF2P361263	0	77908921	G	A
1	BICF2P210193	0	77939718	A	G
1	BICF2P910501	0	78021767	0	A
1	BICF2P1091098	0	78048842	A	G
1	BICF2P578030	0	78369481	A	G
1	BICF2P657867	0	78450001	A	G
1	BICF2P747109	0	78478710	G	A
1	BICF2S22931226	0	78596154	G	A
1	BICF2P585627	0	78665370	0	A
1	BICF2P381162	0	79047732	A	G
1	BICF2P1294567	0	79070584	G	A
1	BICF2S23452138	0	79141890	A	G
1	BICF2S23316988	0	79183061	T	A
1	BICF2S23122369	0	79210638	A	G
1	BICF2P169846	0	79250188	A	C
1	BICF2P198056	0	79366089	A	G
1	BICF2P1328595	0	79399588	G	A
1	BICF2P438103	0	79437470	A	G
1	BICF2P789010	0	79513776	A	G
1	BICF2S23514040	0	79533368	0	A
1	BICF2P739874	0	79574453	C	A
1	BICF2S23036325	0	79872142	C	A
1	BICF2G630794756	0	79914554	0	A
1	BICF2G630794669	0	80045940	C	G
1	BICF2P405395	0	80157639	0	G
1	BICF2G630794466	0	80240929	G	A
1	BICF2P1363912	0	80246211	G	A
1	BICF2P1159556	0	80668823	A	T
1	BICF2G630794299	0	80687113	G	A
1	BICF2P1391187	0	80722591	G	A
1	BICF2G630794201	0	80882008	C	A
1	BICF2G630794160	0	80916461	G	A
1	BICF2G630794028	0	81017143	0	C
1	BICF2G630793951	0	81092736	0	A
1	BICF2G630793939	0	81101726	A	C
1	BICF2S23234762	0	81125810	0	A
1	BICF2S23541088	0	81257628	G	A
1	BICF2S23125371	0	81302686	A	C
1	BICF2G630793810	0	81339421	C	A
1	BICF2G630793722	0	81477440	A	G
1	BICF2G630793623	0	81608996	A	T
1	BICF2G630793612	0	81620996	A	C
1	BICF2G630793570	0	81708986	G	A
1	BICF2P368586	0	81863497	A	G
1	BICF2G630793450	0	81927319	G	A
1	BICF2G630793427	0	81992343	A	G
1	BICF2S23611819	0	82005232	A	T
1	BICF2G630793349	0	82077574	G	A
1	BICF2G630793324	0	82098145	A	G
1	BICF2P305195	0	82152718	A	G
1	BICF2G630793196	0	82423016	A	C
1	BICF2G630793069	0	82557348	T	A
1	BICF2S23135958	0	82605006	0	C
1	rs8859645	0	83316619	0	G
1	BICF2P270646	0	83385739	A	G
1	BICF2G630792955	0	83458936	G	A
1	BICF2G630792946	0	83474136	A	G
1	BICF2G630792935	0	83487275	G	C
1	BICF2P834034	0	83496198	A	G
1	BICF2P1071336	0	83562390	G	A
1	BICF2S22910976	0	83613827	A	G
1	rs8538516	0	84194875	A	G
1	BICF2P278637	0	84211359	A	G
1	BICF2G630792852	0	84521577	A	G
1	BICF2G630792809	0	84667704	A	G
1	BICF2G630792752	0	84731223	0	T
1	BICF2S2354336	0	84811102	0	G
1	BICF2G630792523	0	84936505	A	G
1	BICF2G630792510	0	84963550	G	A
1	rs8887132	0	85061464	A	G
1	BICF2S23226851	0	85123954	A	G
1	BICF2P508787	0	85145290	A	G
1	BICF2G630792287	0	85173209	C	A
1	BICF2G630792235	0	85212444	0	G
1	BICF2P789740	0	85260247	0	C
1	BICF2G630792213	0	85284928	A	C
1	BICF2P1441796	0	85376812	G	A
1	BICF2G630792115	0	85392976	G	A
1	BICF2G630792084	0	85463748	A	G
1	BICF2G630791967	0	85522158	C	A
1	BICF2G630791869	0	85609189	A	G
1	BICF2G630791838	0	85652617	G	A
1	BICF2P552968	0	85671255	A	C
1	BICF2P765555	0	85716303	A	G
1	BICF2G630791788	0	85730241	G	A
1	BICF2P1122804	0	85789981	G	A
1	BICF2P659633	0	85923414	0	G
1	BICF2G630791690	0	85962914	A	G
1	rs8585404	0	85997102	G	A
1	BICF2P403014	0	86032210	A	G
1	BICF2P931229	0	86054884	0	G
1	BICF2G630791459	0	86261350	G	A
1	BICF2G630791427	0	86284575	0	A
1	BICF2P439411	0	86536107	A	C
1	BICF2G630791303	0	86591543	A	C
1	BICF2G630791267	0	86621669	0	T
1	BICF2G630791260	0	86630879	A	T
1	BICF2P167562	0	86661885	C	A
1	BICF2G630791205	0	86680350	G	A
1	BICF2P1293268	0	86903752	A	G
1	BICF2G630791060	0	86993391	0	G
1	BICF2S23633197	0	87448736	G	A
1	BICF2P1057040	0	87641933	A	G
1	BICF2P667241	0	87764388	A	G
1	BICF2P1059602	0	87765109	A	C
1	BICF2P440550	0	87786244	G	A
1	rs8659362	0	87800324	G	A
1	BICF2P1349486	0	87806895	G	A
1	BICF2S23049214	0	87869217	A	G
1	BICF2S2394142	0	88117420	G	A
1	BICF2S23126995	0	88142564	A	G
1	BICF2S23117931	0	88175570	A	G
1	BICF2S23336683	0	88198866	G	A
1	BICF2P293188	0	88357197	G	A
1	BICF2P1368509	0	88367655	0	G
1	BICF2S23012191	0	88491187	A	C
1	BICF2P1110230	0	88503421	A	G
1	BICF2P276557	0	88560491	0	G
1	BICF2P115595	0	88655778	A	T
1	BICF2P1125163	0	88774256	G	A
1	BICF2P613340	0	88834578	C	G
1	BICF2P524893	0	88934576	A	G
1	BICF2P1397848	0	88973140	A	G
1	BICF2S23025304	0	89037886	A	G
1	BICF2S2329585	0	89105218	0	G
1	BICF2P805822	0	89153892	G	A
1	BICF2S23044385	0	89170658	A	C
1	BICF2P159502	0	89372222	G	A
1	BICF2P66426	0	89431627	A	G
1	BICF2P1442084	0	89475883	A	C
1	BICF2P369331	0	89658842	A	G
1	BICF2P1082961	0	89732923	G	A
1	BICF2S23517946	0	89889493	A	G
1	BICF2S23518303	0	89924582	A	C
1	BICF2S23329956	0	90007826	A	C
1	BICF2S23147224	0	90037676	G	A
1	BICF2P19328	0	90064530	C	A
1	BICF2P444688	0	90117808	G	A
1	BICF2S23911533	0	90230941	A	C
1	BICF2S23029627	0	90305955	A	G
1	BICF2P440465	0	90424857	A	T
1	BICF2S23537561	0	90461637	G	A
1	BICF2P1070366	0	90866742	A	G
1	BICF2P619577	0	91081341	A	G
1	BICF2P741657	0	91126001	C	A
1	BICF2P1374048	0	91136029	A	G
1	BICF2P1359707	0	91262794	A	C
1	BICF2S23539817	0	91309959	G	A
1	BICF2P704682	0	91455770	A	G
1	BICF2P59989	0	91471614	A	G
1	BICF2P310864	0	91520578	G	A
1	BICF2S23632855	0	91612050	A	G
1	BICF2P1080780	0	91658772	A	G
1	BICF2P1214383	0	91803580	G	A
1	BICF2P1345021	0	92149438	A	G
1	BICF2P262933	0	92375715	G	A
1	BICF2P386024	0	92426160	A	G
1	BICF2S23333989	0	92450996	A	G
1	BICF2S23234214	0	92569908	G	A
1	BICF2P169797	0	92615898	A	G
1	BICF2S2355546	0	92625923	A	G
1	BICF2S23443181	0	92679948	A	C
1	BICF2S23356235	0	92766282	A	C
1	BICF2P744696	0	92923364	G	A
1	BICF2P622867	0	92977311	C	A
1	BICF2P417826	0	92980155	A	G
1	BICF2S23621860	0	93096328	G	C
1	BICF2S23348449	0	93200486	A	G
1	BICF2P642413	0	93288163	A	G
1	BICF2P268687	0	93307582	A	G
1	BICF2P1254815	0	93541919	C	A
1	BICF2P754448	0	93591235	G	A
1	BICF2P117971	0	93616652	C	A
1	BICF2P489495	0	93694681	A	G
1	BICF2P1380310	0	93722516	A	G
1	BICF2P1380146	0	93757515	A	G
1	BICF2S23660350	0	93793983	A	G
1	BICF2P29953	0	93824040	G	A
1	BICF2P880622	0	93846985	A	G
1	BICF2P1209010	0	93862077	A	C
1	BICF2P672255	0	94055493	G	C
1	BICF2S23446086	0	94082581	A	G
1	BICF2P343363	0	94098102	G	A
1	BICF2S23162056	0	94529626	A	C
1	BICF2G630790883	0	94547782	A	G
1	BICF2G630790875	0	94601582	A	T
1	BICF2G630790862	0	94637249	G	A
1	BICF2P1047457	0	94723750	G	A
1	BICF2G630790794	0	95179544	A	G
1	BICF2G630790776	0	95368429	A	G
1	BICF2G630790753	0	95380876	A	G
1	BICF2G630790723	0	95401585	C	A
1	BICF2G630790661	0	95498773	G	A
1	BICF2G630790632	0	95537774	G	A
1	BICF2S2361963	0	95564551	A	G
1	BICF2G630790582	0	95710025	0	G
1	BICF2G630790578	0	95749936	0	G
1	BICF2G630790568	0	95787699	C	A
1	BICF2G630790522	0	95883146	A	G
1	BICF2G630790511	0	95924191	G	C
1	BICF2G630790453	0	95977769	G	C
1	BICF2P485171	0	96175585	A	G
1	BICF2P983259	0	96503883	0	G
1	BICF2P1002693	0	96619088	A	G
1	BICF2P831240	0	96907259	A	G
1	BICF2S23613727	0	96924282	G	A
1	BICF2S23613796	0	96955625	A	G
1	BICF2G630790273	0	97010374	G	A
1	BICF2G630790126	0	97121718	A	G
1	BICF2G630790091	0	97312470	A	G
1	BICF2G630790082	0	97324913	T	A
1	BICF2G630790065	0	97351649	G	A
1	BICF2G630790007	0	97458217	G	A
1	BICF2G630789848	0	97540737	0	A
1	BICF2G630789843	0	97544057	0	A
1	BICF2G630789652	0	97705875	G	A
1	BICF2G630789603	0	97749228	G	A
1	BICF2G630789459	0	97918288	A	G
1	BICF2G630789200	0	98096167	A	G
1	BICF2G630789135	0	98158469	G	A
1	BICF2P975375	0	98436761	G	C
1	BICF2P1285465	0	98505107	A	C
1	BICF2P1057077	0	98549957	G	A
1	BICF2G630788844	0	98569544	A	T
1	BICF2G630788753	0	98664774	A	G
1	BICF2G630788733	0	98723018	G	A
1	BICF2S23145119	0	98851984	C	A
1	BICF2S23720750	0	98973511	A	G
1	BICF2P154461	0	99099541	C	A
1	BICF2S2392835	0	99231557	G	A
1	BICF2P864952	0	99264476	A	C
1	BICF2P1377246	0	99403160	A	C
1	BICF2S23444781	0	99615345	0	A
1	BICF2P595364	0	99720622	A	G
1	BICF2P890919	0	99761517	T	A
1	BICF2S23117816	0	99831122	G	A
1	BICF2S2314252	0	99888625	A	G
1	BICF2P697808	0	100091560	A	C
1	BICF2S23414226	0	100116609	A	G
1	BICF2P572251	0	100127631	A	C
1	BICF2P139958	0	100166235	A	G
1	BICF2P218050	0	100173806	C	A
1	BICF2P325600	0	100662035	A	G
1	BICF2P424636	0	100688723	A	G
1	BICF2P790104	0	100744354	C	A
1	BICF2P510005	0	101011966	T	A
1	BICF2S23657961	0	101109172	A	G
1	BICF2S23732602	0	101146665	G	A
1	BICF2P445068	0	101227194	0	G
1	BICF2S2337083	0	101698682	A	G
1	BICF2P511378	0	101835118	A	G
1	BICF2P948526	0	101961754	A	G
1	BICF2P1001085	0	102158453	G	A
1	BICF2P650426	0	102282421	G	A
1	BICF2P1164574	0	102398560	G	A
1	BICF2P565064	0	102558610	G	C
1	BICF2P1358090	0	102682881	G	A
1	BICF2P367327	0	102740993	A	G
1	BICF2P1192998	0	102790515	A	T
1	BICF2P1081050	0	102833525	G	A
1	BICF2P1314192	0	103200317	C	G
1	BICF2G630788635	0	103523111	0	G
1	BICF2P598446	0	103653250	A	C
1	BICF2P1275438	0	103713750	0	A
1	BICF2P690721	0	103800193	0	G
1	BICF2P617087	0	103820392	A	G
1	BICF2P829085	0	103838098	A	G
1	BICF2P193947	0	103964897	A	G
1	BICF2P1282291	0	104023542	A	G
1	BICF2P1356685	0	104034747	C	G
1	BICF2P405129	0	104147726	A	T
1	BICF2S23149839	0	104171523	A	G
1	BICF2P485283	0	104220693	A	G
1	BICF2S23414183	0	104233883	A	G
1	BICF2S2355073	0	104385473	C	A
1	BICF2P351737	0	104553993	0	A
1	BICF2S23616886	0	104570987	0	G
1	BICF2P806449	0	104699147	C	G
1	BICF2S23910647	0	104757985	G	A
1	BICF2P1325276	0	105254085	A	G
1	BICF2P1325278	0	105255003	A	G
1	BICF2P514340	0	105264488	A	G
1	BICF2P675832	0	105598975	0	G
1	BICF2S23230619	0	105623401	G	A
1	BICF2P367286	0	105762070	A	G
1	BICF2P249189	0	105768879	G	A
1	BICF2P772691	0	105852127	0	A
1	BICF2P624222	0	106032542	A	C
1	BICF2G630788550	0	106422213	C	A
1	BICF2P1282978	0	106460804	A	G
1	BICF2P1145196	0	106554190	A	G
1	BICF2S22930407	0	106627516	A	G
1	BICF2P42563	0	106927423	A	G
1	BICF2P1151261	0	108225657	C	G
1	BICF2P43238	0	108395585	A	C
1	BICF2P1262408	0	108497064	G	A
1	BICF2P905315	0	108504245	A	C
1	BICF2P252881	0	108531351	A	G
1	BICF2S2297968	0	108759294	C	A
1	BICF2P361868	0	108785981	G	A
1	BICF2P890527	0	109001329	0	T
1	BICF2P167477	0	109048520	G	A
1	BICF2P1354904	0	109102560	A	G
1	BICF2P1137653	0	109198686	A	G
1	BICF2S23425334	0	109210211	A	G
1	BICF2S22923377	0	109727053	T	A
1	BICF2S23511402	0	109935602	0	A
1	BICF2P774882	0	110037110	A	G
1	BICF2P1088478	0	110119950	0	A
1	BICF2P829334	0	110433388	0	A
1	BICF2S23032794	0	110500889	A	G
1	BICF2P478060	0	110649146	G	A
1	BICF2P879947	0	110773858	A	G
1	BICF2P760210	0	110963378	A	G
1	BICF2P161177	0	111004523	G	A
1	BICF2S23238282	0	111041264	G	A
1	BICF2P478505	0	111047122	A	G
1	BICF2P1410206	0	111128747	G	A
1	BICF2P175044	0	111268228	G	A
1	BICF2P595664	0	111345628	G	A
1	BICF2P897991	0	111521714	A	G
1	BICF2S23232253	0	111836937	A	G
1	BICF2S23441691	0	112164395	A	C
1	BICF2S23250181	0	112285879	C	A
1	BICF2S22963363	0	112314324	A	G
1	BICF2P439291	0	112553973	A	C
1	BICF2P1324858	0	112558604	A	C
1	BICF2S23442911	0	112736161	G	A
1	BICF2P1150815	0	112874215	A	T
1	BICF2S23516022	0	112990983	A	G
1	BICF2P400710	0	113135893	G	A
1	BICF2P216602	0	113267111	0	G
1	BICF2P153724	0	113294764	G	A
1	BICF2P220687	0	113485017	A	G
1	BICF2P276955	0	113534551	C	A
1	BICF2S23212886	0	113666556	G	A
1	BICF2P1119202	0	113908564	G	A
1	BICF2P524427	0	113951236	G	A
1	BICF2S23023911	0	114117230	0	G
1	BICF2P209664	0	114462041	A	G
1	BICF2P903955	0	114591790	A	G
1	BICF2S23417930	0	114827228	C	G
1	BICF2S23162411	0	114889703	C	G
1	BICF2P1129381	0	114908257	G	A
1	BICF2S23149410	0	114935579	G	A
1	BICF2P1193298	0	114953108	G	A
1	BICF2P143175	0	115093912	A	G
1	BICF2S22942391	0	115197894	A	G
1	BICF2S23727456	0	115339456	G	A
1	BICF2S23721237	0	115390561	G	A
1	TGFb1_9Y259	0	115541561	A	G
1	BICF2P508905	0	115631080	A	G
1	BICF2P612353	0	115730072	G	A
1	BICF2P665436	0	115751874	G	A
1	BICF2S23417996	0	115803223	A	C
1	BICF2P74318	0	115928211	G	C
1	BICF2P1420547	0	116028956	A	G
1	BICF2P186791	0	116057838	A	G
1	BICF2P1373574	0	116077711	A	G
1	BICF2P592628	0	116248648	0	G
1	BICF2S22942128	0	116482208	A	G
1	BICF2S23434468	0	116520518	A	G
1	BICF2P58266	0	116596060	A	G
1	BICF2S23764865	0	116618297	G	A
1	BICF2P1302477	0	116790631	G	A
1	BICF2S23243239	0	117156716	A	T
1	BICF2P680659	0	117163770	A	G
1	BICF2P967800	0	117180754	A	G
1	BICF2P1064426	0	117196258	G	A
1	BICF2P340111	0	117206217	G	A
1	BICF2P273805	0	117210593	G	A
1	BICF2S23119518	0	117917719	A	C
1	BICF2P1462087	0	117957251	G	A
1	BICF2P338049	0	117997337	G	A
1	BICF2P543122	0	118051880	A	G
1	BICF2S23428237	0	118057343	A	G
1	BICF2P1167503	0	118073070	C	A
1	BICF2P281632	0	118147476	A	G
1	BICF2P755755	0	118148118	G	C
1	BICF2P429500	0	118182875	A	T
1	BICF2P599873	0	118453651	0	A
1	BICF2S23535229	0	119476714	A	G
1	BICF2S23060654	0	119526020	G	A
1	BICF2S23619450	0	119583478	A	G
1	BICF2P294320	0	119699599	A	G
1	BICF2P1032874	0	119708824	A	G
1	BICF2S23226736	0	119735666	C	A
1	BICF2S23447596	0	119858018	C	A
1	BICF2P921350	0	119990933	A	G
1	BICF2P323155	0	120014675	A	G
1	BICF2P753734	0	120064432	A	G
1	BICF2P450323	0	120123427	A	G
1	BICF2P915935	0	120147333	A	G
1	BICF2S2331742	0	120283996	A	C
1	BICF2P503349	0	120434952	A	G
1	BICF2P306031	0	120492134	G	A
1	BICF2P1186723	0	120632074	A	G
1	BICF2S23240766	0	120705428	A	G
1	BICF2P919322	0	121234465	A	G
1	BICF2P919320	0	121234657	A	G
1	BICF2P22651	0	121236503	A	G
1	BICF2P1326382	0	121248951	G	A
1	BICF2S23043629	0	121930662	A	G
1	BICF2P1388717	0	121985540	A	G
1	BICF2P465765	0	122109936	A	G
1	BICF2S23420633	0	122257073	A	G
1	BICF2S2314394	0	122811999	A	G
1	BICF2P1144191	0	122880663	G	A
1	BICF2P881390	0	122985897	A	G
1	BICF2P217979	0	123014004	G	A
1	BICF2P1354479	0	123038934	A	C
1	BICF2S22937611	0	123088619	A	G
1	BICF2G630787668	0	123153265	0	T
1	BICF2P277128	0	123225660	G	A
1	BICF2P376590	0	123294704	A	G
1	BICF2S22914416	0	123468376	G	A
1	BICF2P734461	0	123646053	0	G
1	BICF2P758257	0	123669241	A	G
1	BICF2S2443569	0	123804989	G	A
1	BICF2P811970	0	124086479	0	A
1	BICF2S23633728	0	124290688	G	A
1	BICF2P900471	0	124295712	0	G
1	BICF2P312362	0	124376756	G	A
1	BICF2S23243881	0	124401145	A	G
1	BICF2P702075	0	124862015	A	G
1	BICF2P905955	0	124897687	A	G
1	BICF2S23632891	0	125041288	A	G
1	BICF2P1201609	0	125111959	G	C
1	BICF2S22926969	0	125125146	A	G
1	BICF2S22931377	0	125304191	A	G
1	BICF2P310179	0	125322018	0	G
1	BICF2P1013060	0	125348099	A	G
1	BICF2P851174	0	125488910	A	G
2	BICF2S23532660	0	4128753	A	G
2	BICF2G630787370	0	4203796	G	A
2	BICF2S23551725	0	4234953	A	G
2	BICF2G630787335	0	4350551	A	G
2	BICF2G630787307	0	4410758	A	G
2	BICF2G630787248	0	4538505	A	G
2	BICF2G630787137	0	4698306	A	G
2	BICF2G630787070	0	4879531	G	A
2	BICF2P756330	0	4917441	C	A
2	BICF2S23447592	0	4978945	A	G
2	BICF2P592389	0	5031867	G	A
2	BICF2G630787034	0	5051344	0	G
2	BICF2P1278244	0	5099459	A	G
2	BICF2P1431180	0	5126380	C	G
2	BICF2G630786902	0	5396814	A	G
2	BICF2G630786869	0	5437784	G	A
2	BICF2P412638	0	5670259	A	C
2	BICF2G630786784	0	5972711	A	G
2	rs9001105	0	6083366	A	G
2	BICF2G630786609	0	6511800	A	G
2	rs9245980	0	6535105	C	G
2	BICF2G630786588	0	6582144	G	A
2	BICF2G630786547	0	6623149	0	G
2	BICF2G630786534	0	6636431	C	A
2	rs8989192	0	6676096	0	G
2	BICF2P1483005	0	8147827	0	A
2	BICF2P630482	0	8932343	G	A
2	BICF2P725468	0	9229099	A	G
2	BICF2P674083	0	9745287	0	A
2	BICF2G630677399	0	9763100	C	A
2	BICF2G630677307	0	9966882	C	G
2	BICF2G630677199	0	10245688	0	G
2	BICF2G630677180	0	10513342	C	A
2	BICF2G630677010	0	10704210	A	G
2	BICF2G630676971	0	10753159	C	A
2	BICF2S23310835	0	10833782	C	A
2	BICF2G630676902	0	10853687	0	G
2	BICF2S2358211	0	10920370	G	A
2	BICF2P680588	0	10971993	A	G
2	BICF2P1201890	0	11083734	C	A
2	BICF2G630676796	0	11192918	A	G
2	BICF2G630676730	0	11273738	G	A
2	BICF2P29653	0	11289569	G	A
2	BICF2S23641455	0	11326737	C	A
2	BICF2G630676660	0	11389181	G	A
2	BICF2G630676588	0	11433392	C	G
2	BICF2G630676578	0	11462468	A	G
2	BICF2G630676557	0	11471981	A	G
2	BICF2P1257236	0	11515290	C	G
2	BICF2P270981	0	11633452	G	A
2	BICF2G630676388	0	11869964	A	G
2	BICF2G630676371	0	11889002	A	C
2	BICF2G630676340	0	11916913	A	G
2	BICF2P622013	0	11979133	A	G
2	BICF2G630676246	0	12035708	A	G
2	BICF2P126484	0	12142193	0	A
2	BICF2P462174	0	12159892	G	A
2	BICF2P719424	0	12186104	0	G
2	BICF2P738831	0	12229868	G	A
2	BICF2P1060479	0	12258359	G	A
2	BICF2G630676140	0	12303115	A	G
2	BICF2P1172571	0	12333209	A	T
2	BICF2G630676029	0	12402600	A	G
2	BICF2G630675987	0	12433543	0	G
2	BICF2G630675881	0	12486369	C	A
2	BICF2G630675838	0	12532495	A	G
2	BICF2P1280592	0	12579040	A	G
2	BICF2S23510880	0	12863254	A	C
2	BICF2S23317952	0	12903657	0	C
2	BICF2P1457153	0	13097632	G	A
2	BICF2G630675444	0	13243065	A	G
2	BICF2G630675425	0	13275478	G	A
2	BICF2G630675343	0	13372391	0	G
2	BICF2G630675277	0	13425940	G	A
2	BICF2S23637010	0	13501285	A	G
2	BICF2G630675257	0	13520359	0	A
2	BICF2G630675143	0	13616197	A	G
2	BICF2G630674914	0	13976158	T	A
2	BICF2G630674875	0	14193371	0	A
2	BICF2P1316717	0	14288566	0	G
2	BICF2S2331106	0	14450256	G	A
2	BICF2P1197608	0	14596286	G	A
2	BICF2S23228717	0	14788755	0	C
2	BICF2G630674669	0	14835563	A	G
2	rs8495122	0	14919299	G	A
2	BICF2P767238	0	14974592	G	A
2	BICF2P745651	0	15081651	G	A
2	BICF2P98491	0	15122913	0	T
2	BICF2S24112053	0	15285059	T	A
2	BICF2S22920518	0	15331353	C	G
2	BICF2S23430360	0	15486153	A	G
2	BICF2G630674400	0	15531544	0	A
2	BICF2S2377500	0	15760507	A	G
2	BICF2P631786	0	15863570	A	G
2	BICF2S23440797	0	15907535	0	C
2	BICF2P387474	0	15935690	T	A
2	BICF2P1146514	0	15965882	A	G
2	BICF2P1145681	0	16190151	T	A
2	BICF2S23340911	0	16490703	A	G
2	BICF2P154714	0	16695460	G	A
2	BICF2P287921	0	16990776	C	G
2	BICF2P289140	0	17019997	G	A
2	BICF2P940879	0	17092792	A	G
2	BICF2G630673820	0	17276751	G	A
2	BICF2G630673737	0	17306681	0	G
2	BICF2S235750	0	17347884	G	A
2	BICF2S23552945	0	17357154	G	A
2	BICF2G630673540	0	17620028	C	A
2	BICF2S2345721	0	17946257	G	A
2	BICF2G630673471	0	18024035	A	G
2	BICF2G630673418	0	18072233	G	A
2	BICF2S23044665	0	18099162	A	G
2	BICF2P34693	0	18161874	A	G
2	BICF2S23315547	0	18373706	A	G
2	BICF2G630673290	0	18566497	0	C
2	BICF2G630673251	0	18668826	G	C
2	BICF2G630673224	0	18785288	A	G
2	BICF2S2371065	0	18949237	G	C
2	BICF2G630673091	0	19039909	G	A
2	BICF2P1492678	0	19079655	G	A
2	BICF2G630672996	0	19129242	A	G
2	BICF2S23038485	0	19229091	C	G
2	BICF2P692037	0	19304805	A	T
2	BICF2S23437057	0	19328167	C	G
2	BICF2G630672781	0	19364918	0	G
2	BICF2G630672758	0	19394983	G	A
2	BICF2S23117062	0	19426763	A	G
2	BICF2P1299902	0	19778326	G	A
2	BICF2P1202961	0	19824249	A	G
2	BICF2P1350049	0	19849783	C	A
2	BICF2G630672587	0	19877489	A	C
2	BICF2G630672481	0	19946859	G	A
2	BICF2G630672446	0	19985093	A	C
2	BICF2G630672349	0	20131198	A	G
2	BICF2P541131	0	20204398	A	G
2	BICF2G630672275	0	20214353	A	G
2	BICF2G630672261	0	20243705	A	G
2	BICF2G630672202	0	20314790	G	A
2	BICF2G630672192	0	20322750	G	A
2	BICF2G630672147	0	20366203	0	G
2	BICF2P560734	0	20565960	G	A
2	BICF2P368330	0	20606593	A	G
2	BICF2G630671909	0	20632581	A	G
2	BICF2S23529946	0	20689926	T	A
2	BICF2G630671842	0	20723763	0	A
2	BICF2P1270229	0	20761016	A	G
2	BICF2P556838	0	20774923	G	A
2	BICF2G630671759	0	20953992	G	A
2	BICF2G630671754	0	20957509	G	A
2	BICF2S23528713	0	21377133	G	A
2	BICF2P1143504	0	21527896	C	A
2	BICF2P825746	0	21560775	T	A
2	BICF2P677119	0	21601121	A	G
2	BICF2P737896	0	21650965	G	A
2	BICF2P781106	0	21700836	G	A
2	BICF2P290548	0	21863313	G	A
2	BICF2P150900	0	22015714	C	G
2	BICF2S23729414	0	22052186	T	A
2	BICF2P1403343	0	22086710	T	A
2	BICF2P642479	0	22252883	G	A
2	BICF2S23519686	0	22343879	A	G
2	BICF2P1109921	0	22361390	A	G
2	BICF2P1157248	0	22540348	G	A
2	BICF2P84766	0	22715411	A	G
2	BICF2S23523345	0	22856640	A	G
2	BICF2P261449	0	22882309	A	G
2	BICF2P1265207	0	22926657	G	A
2	BICF2S23331651	0	23152012	A	G
2	BICF2P1350104	0	23459311	0	G
2	BICF2P112031	0	23464299	A	C
2	BICF2P1000248	0	23976580	C	A
2	BICF2P320810	0	24038209	A	G
2	BICF2P892621	0	24085756	0	A
2	BICF2P93778	0	24195848	G	A
2	BICF2P1166697	0	24314528	A	G
2	BICF2P406045	0	24351928	G	C
2	BICF2P363488	0	24365331	C	A
2	BICF2S23515734	0	24397062	G	A
2	BICF2P889143	0	24434253	G	A
2	BICF2S23734752	0	24460488	G	A
2	BICF2P1421156	0	24790280	0	G
2	BICF2S23251107	0	24813643	A	C
2	BICF2S23610564	0	25108385	A	T
2	BICF2S23118960	0	25309097	A	G
2	BICF2S22920332	0	25380712	G	A
2	BICF2P762974	0	25445523	A	G
2	BICF2P558916	0	25548416	C	A
2	BICF2S2346065	0	25632088	A	G
2	BICF2S23052310	0	25660812	G	A
2	BICF2P927860	0	25730554	0	G
2	BICF2S23247390	0	25835419	G	A
2	BICF2P1351734	0	25853346	A	C
2	BICF2S23727658	0	26198302	A	C
2	BICF2P203072	0	26226205	G	A
2	BICF2P1042369	0	26295720	G	A
2	BICF2P1193849	0	26569607	0	A
2	BICF2P765251	0	26648355	A	C
2	BICF2P88456	0	26681182	A	C
2	BICF2P958	0	26814267	A	G
2	BICF2P1327399	0	27100018	A	G
2	BICF2P529480	0	27145329	A	G
2	BICF2P925580	0	27244109	0	C
2	BICF2P1345750	0	27484422	A	T
2	BICF2P904855	0	27617829	T	A
2	BICF2S23615783	0	27720865	A	G
2	BICF2S23212778	0	28091068	G	A
2	BICF2P1055956	0	28176412	A	G
2	BICF2S23552787	0	28192502	A	G
2	BICF2S23230523	0	28225581	G	A
2	BICF2P240820	0	28352256	G	A
2	BICF2P1196914	0	28469467	G	A
2	BICF2S22930947	0	28512705	0	C
2	BICF2P1369964	0	28608918	G	A
2	BICF2P343931	0	28643592	0	G
2	BICF2S23336828	0	28745574	0	A
2	BICF2P166802	0	28864872	G	A
2	BICF2P1058729	0	28927037	A	G
2	BICF2P1014253	0	29128025	G	A
2	BICF2P978467	0	29316966	0	T
2	BICF2P1258113	0	29406605	A	T
2	BICF2P774128	0	29476616	G	A
2	BICF2P859351	0	29587739	G	A
2	BICF2S23530457	0	29690191	A	T
2	BICF2P328512	0	29733900	A	G
2	BICF2S22943977	0	29778651	A	G
2	BICF2P981124	0	29945297	C	A
2	BICF2S23160086	0	29981832	G	A
2	BICF2S23634613	0	30013763	A	G
2	BICF2P178000	0	30099000	A	G
2	BICF2P681116	0	30117462	A	G
2	BICF2S23712	0	30247083	A	C
2	BICF2S23113196	0	30280583	C	A
2	BICF2P92589	0	30310262	A	G
2	BICF2P15873	0	30342354	G	A
2	BICF2P163700	0	30435816	A	G
2	BICF2P340276	0	30492232	A	G
2	BICF2P320990	0	30651425	A	C
2	BICF2P1411077	0	30666931	A	C
2	BICF2P1278455	0	30706817	G	A
2	BICF2S2367081	0	30763880	T	A
2	BICF2S23140831	0	30783701	A	G
2	BICF2P1012532	0	30874007	A	G
2	BICF2S24411812	0	31150729	G	A
2	BICF2P873831	0	31186382	A	C
2	BICF2P461611	0	31487062	A	G
2	BICF2P468688	0	31533185	G	C
2	BICF2S2363980	0	31746043	G	A
2	BICF2P105179	0	31878934	0	G
2	BICF2S23736855	0	32115957	T	A
2	BICF2P1265655	0	32358287	A	C
2	BICF2P1324430	0	32438809	C	G
2	BICF2P1327712	0	32499019	G	A
2	BICF2P792647	0	32617262	A	G
2	BICF2P75771	0	32896853	A	T
2	BICF2P1270278	0	32970349	G	A
2	BICF2P331771	0	33050176	G	C
2	BICF2S23632856	0	33154763	0	A
2	BICF2S23150518	0	33196441	A	G
2	BICF2P1160208	0	33468813	A	G
2	BICF2S23346127	0	33618128	0	G
2	BICF2S2396221	0	33655795	A	G
2	BICF2S23230848	0	33854369	A	G
2	BICF2S23332785	0	33926352	G	A
2	BICF2P805659	0	34019830	G	A
2	BICF2P480841	0	34105588	G	A
2	BICF2S23211120	0	34174007	0	A
2	BICF2P356293	0	34238130	0	G
2	BICF2S23759827	0	34310090	0	G
2	BICF2S23160357	0	34321633	G	A
2	BICF2P208740	0	34488486	A	G
2	BICF2P698628	0	34519968	0	A
2	BICF2P179066	0	34603695	G	A
2	BICF2S23152719	0	34665904	G	A
2	BICF2P1090479	0	34717741	A	G
2	BICF2S23313439	0	34734028	G	A
2	BICF2S2391893	0	34883601	G	A
2	BICF2S23418048	0	34987739	C	A
2	BICF2P313911	0	35227580	T	A
2	BICF2P1367526	0	35274892	A	G
2	BICF2S23147203	0	35290467	A	G
2	BICF2P671626	0	35389409	G	A
2	BICF2P295110	0	35455396	A	G
2	BICF2P1164400	0	35486499	A	C
2	BICF2S2362406	0	35645533	A	G
2	BICF2S23441321	0	35844212	C	A
2	BICF2S23618232	0	35990436	A	G
2	BICF2P939285	0	36000087	G	A
2	BICF2P160861	0	36257252	C	A
2	BICF2P1112438	0	36296335	A	G
2	BICF2P838885	0	36323246	G	A
2	BICF2P1211790	0	36329518	A	G
2	BICF2P1211787	0	36329807	G	A
2	BICF2S23638192	0	36371982	A	G
2	BICF2P373705	0	36437781	C	A
2	BICF2P1137157	0	37131656	C	A
2	rs8710992	0	37132853	G	A
2	BICF2P1069071	0	37141121	G	A
2	BICF2P1081084	0	37182123	A	G
2	BICF2P1405990	0	37318592	A	G
2	BICF2P503831	0	37565944	C	A
2	BICF2P976546	0	37617846	A	T
2	rs8987798	0	37628999	A	G
2	BICF2P772572	0	38117797	A	G
2	BICF2P1187132	0	38208859	G	A
2	BICF2S2344180	0	38214862	0	G
2	BICF2P425207	0	38248275	G	A
2	BICF2P1308405	0	38265308	0	G
2	BICF2P1315898	0	38282388	0	C
2	BICF2S23760575	0	38295631	A	G
2	BICF2S23032482	0	38867141	G	A
2	BICF2P876561	0	38896391	0	G
2	BICF2P633500	0	39262087	0	G
2	BICF2P160550	0	39690503	A	G
2	BICF2P1240568	0	39732178	C	A
2	BICF2P1023115	0	39738188	G	A
2	BICF2S23158018	0	39754278	G	C
2	BICF2S23750568	0	39848254	G	A
2	BICF2S23015117	0	39943282	G	A
2	BICF2P396573	0	40033730	G	C
2	BICF2P1394793	0	40339715	A	G
2	BICF2P853932	0	40522989	0	A
2	BICF2P1234112	0	40555602	0	A
2	BICF2P703722	0	40606273	A	G
2	BICF2P499523	0	40620794	0	G
2	BICF2P709054	0	40692683	0	A
2	BICF2P882811	0	40733526	G	A
2	BICF2P1300424	0	40893504	G	A
2	BICF2P226136	0	40986074	A	G
2	BICF2P1365782	0	41069545	A	G
2	BICF2S23425380	0	41134599	G	A
2	BICF2P1159837	0	41144023	A	G
2	BICF2S23158758	0	41262279	C	A
2	BICF2P1232988	0	41296660	G	A
2	BICF2P493092	0	41382615	A	G
2	BICF2S2413798	0	41464407	A	G
2	BICF2P712238	0	41537154	G	A
2	BICF2P1092870	0	41854244	A	G
2	BICF2P601492	0	41925417	A	G
2	BICF2S23141502	0	41974316	T	A
2	BICF2P995809	0	42043955	C	G
2	BICF2P541712	0	42206098	A	G
2	BICF2P1033102	0	42387771	A	G
2	BICF2P1112585	0	42520489	C	A
2	BICF2P565626	0	42782150	A	G
2	BICF2P1049163	0	42805993	G	A
2	BICF2P1240209	0	42889235	G	A
2	BICF2P348359	0	42903458	A	G
2	BICF2P767414	0	42941721	A	G
2	BICF2S23516221	0	43047231	G	A
2	BICF2P1455675	0	43071168	G	A
2	BICF2P403742	0	43259911	G	A
2	BICF2P72666	0	43302368	A	G
2	BICF2S23615403	0	43427464	A	T
2	BICF2P688881	0	43468945	G	A
2	BICF2P269844	0	43485837	G	A
2	BICF2P1453312	0	43591280	A	G
2	BICF2S23138222	0	43687289	C	A
2	BICF2P802220	0	43712359	A	G
2	BICF2P946446	0	43800988	0	G
2	BICF2P199889	0	43983796	0	A
2	BICF2S2324614	0	44189359	C	A
2	BICF2S23611329	0	44358222	A	G
2	BICF2P1435817	0	44422906	G	A
2	BICF2P557873	0	44556520	G	A
2	BICF2P1251564	0	44711523	G	A
2	BICF2P684046	0	44776558	A	G
2	BICF2S22930358	0	44837396	A	C
2	BICF2S23346938	0	44875366	A	G
2	BICF2P672886	0	44928619	A	C
2	BICF2P1388377	0	44935653	A	C
2	BICF2P1185647	0	44998075	A	C
2	BICF2P137264	0	45023367	A	G
2	BICF2P265862	0	45103813	G	C
2	BICF2P870237	0	45173195	A	C
2	BICF2P1309637	0	45201834	A	C
2	BICF2S23317395	0	45224923	C	A
2	BICF2S2291251	0	45351865	A	G
2	BICF2P1399196	0	46233772	G	A
2	BICF2P1141020	0	46251265	A	G
2	BICF2S235377	0	46314430	A	G
2	BICF2S22944681	0	46319082	G	A
2	BICF2P1035877	0	46324171	A	G
2	BICF2P720189	0	46345460	G	A
2	rs9025482	0	46579853	0	A
2	BICF2P1112108	0	46716736	0	A
2	BICF2S23146324	0	46854033	C	A
2	BICF2P1212134	0	47035440	G	A
2	BICF2P861391	0	47096123	A	G
2	BICF2S23222755	0	47231136	A	G
2	BICF2S23720639	0	47369486	0	T
2	BICF2P1260283	0	47506374	A	G
2	BICF2P1198288	0	47530768	A	G
2	BICF2P656326	0	47559296	A	C
2	BICF2P1352808	0	47595258	0	C
2	BICF2P1112527	0	47635507	G	A
2	BICF2S23430096	0	47672021	C	A
2	BICF2P945698	0	47685313	G	A
2	BICF2S2316827	0	47730370	C	G
2	BICF2S22949716	0	48004498	G	A
2	BICF2S23349307	0	48158977	C	A
2	BICF2P1291377	0	48196176	A	G
2	BICF2P216209	0	48477795	G	A
2	BICF2P740182	0	48522803	A	G
2	BICF2P660820	0	48592714	0	G
2	BICF2P1024066	0	48657782	A	G
2	BICF2P894609	0	48703058	G	A
2	BICF2P211695	0	48791520	0	G
2	BICF2P995618	0	48892114	G	A
2	BICF2P1240337	0	48968261	C	A
2	BICF2P1355276	0	48979704	A	G
2	BICF2S2332152	0	49447061	A	G
2	BICF2S22935603	0	49522684	G	A
2	BICF2P339847	0	49853209	0	A
2	BICF2S22930783	0	49878242	0	A
2	BICF2P721861	0	49887865	0	C
2	BICF2P1013153	0	49929313	A	G
2	BICF2S23420463	0	49957844	A	G
2	BICF2P168567	0	50022247	G	A
2	BICF2S22924874	0	50142895	0	G
2	BICF2S2379311	0	50181202	0	G
2	BICF2P1070043	0	50259063	A	G
2	BICF2S23250054	0	50443893	G	A
2	BICF2P457868	0	50560976	G	A
2	BICF2P1194014	0	50989835	0	G
2	BICF2S23433225	0	51031931	A	G
2	BICF2P1337968	0	51137075	A	G
2	BICF2P1257364	0	51143644	G	A
2	BICF2P467910	0	51150384	A	G
2	BICF2P393313	0	51196135	C	A
2	BICF2P230743	0	51197871	A	G
2	BICF2P1463597	0	51447069	G	A
2	BICF2S22950509	0	51892287	A	G
2	BICF2S2325533	0	51894428	0	G
2	BICF2P1398268	0	52014744	G	A
2	BICF2S23127755	0	52136754	A	G
2	BICF2P613469	0	52148634	A	G
2	BICF2P590055	0	52348236	G	A
2	BICF2P1183068	0	52368165	A	G
2	BICF2S22939125	0	52444220	G	A
2	BICF2S23215863	0	52484790	A	G
2	BICF2P1153779	0	52559801	C	A
2	rs9142741	0	52580406	A	G
2	BICF2P293036	0	52834487	A	T
2	BICF2P1351773	0	52991111	A	C
2	BICF2S23419120	0	53009149	A	G
2	BICF2S23448055	0	53122911	G	A
2	BICF2S23639090	0	53200297	C	G
2	BICF2P519607	0	53221234	A	G
2	BICF2S23620475	0	53324841	G	A
2	BICF2P4700	0	53464514	C	A
2	BICF2S23313765	0	53551559	A	G
2	BICF2P1341930	0	53620788	0	G
2	BICF2P530602	0	53729161	A	G
2	BICF2P284627	0	53789154	A	G
2	BICF2P753781	0	54009296	G	A
2	BICF2P722873	0	54233124	A	G
2	BICF2S23430934	0	54819880	A	G
2	BICF2P960923	0	54862715	A	G
2	BICF2S23242041	0	54916265	A	G
2	BICF2P1314631	0	54965749	A	G
2	BICF2P860270	0	55026731	0	G
2	BICF2P537534	0	55063211	G	A
2	BICF2P683461	0	55096952	C	G
2	BICF2S24411852	0	55150840	A	C
2	BICF2P747517	0	55224955	A	G
2	BICF2S23434954	0	55306711	G	A
2	BICF2P1237997	0	55335991	0	A
2	BICF2S2336851	0	55437156	A	G
2	BICF2P1354187	0	55472137	A	G
2	BICF2P1387882	0	55904816	G	A
2	BICF2P903031	0	56092483	G	A
2	BICF2P1256122	0	56154115	0	A
2	rs9137696	0	56163973	0	A
2	BICF2S23545220	0	56380515	0	A
2	BICF2P588368	0	56414733	G	A
2	BICF2P83106	0	56457585	G	A
2	BICF2S23438362	0	56497602	A	G
2	BICF2S23722136	0	56567143	A	G
2	BICF2S23429846	0	56597729	G	A
2	BICF2S23445239	0	56622755	0	G
2	BICF2P541545	0	56684792	G	A
2	BICF2S23727550	0	56714355	C	G
2	BICF2S23027522	0	56970789	A	G
2	BICF2P1330539	0	57018704	A	G
2	BICF2P489508	0	57073171	A	C
2	rs9154489	0	57174944	G	A
2	BICF2P1021114	0	57331154	A	G
2	BICF2P1242801	0	57343320	C	A
2	BICF2P927773	0	57654870	0	G
2	BICF2P189877	0	57755704	C	G
2	BICF2P962084	0	57788289	G	A
2	BICF2S23445361	0	57805689	G	A
2	BICF2P431914	0	57887885	A	G
2	BICF2P522397	0	58037220	0	G
2	BICF2P1086070	0	58157698	A	G
2	BICF2P455352	0	58220285	C	G
2	BICF2P1075815	0	58372271	A	C
2	BICF2S2434710	0	58567756	C	G
2	BICF2P1511989	0	58847614	0	G
2	BICF2P1398219	0	58937088	C	G
2	BICF2P663187	0	59059309	A	G
2	BICF2S23233195	0	59130866	A	G
2	BICF2P388400	0	59182909	A	G
2	BICF2S23019041	0	59270463	C	G
2	BICF2S22926251	0	59324835	G	A
2	BICF2P790393	0	59502439	A	G
2	BICF2P685098	0	59795273	0	G
2	BICF2P775962	0	60066612	A	G
2	BICF2S23151662	0	60273762	0	G
2	BICF2S23537176	0	60951715	A	G
2	BICF2P319838	0	61076087	G	A
2	BICF2P1111210	0	61080334	0	C
2	BICF2S23510618	0	61085481	A	G
2	BICF2S2378845	0	61550531	G	A
2	BICF2S23740273	0	61700423	C	G
2	BICF2S2321526	0	61874155	A	G
2	BICF2P580190	0	61879221	G	A
2	BICF2P720587	0	61911218	G	A
2	BICF2P1405306	0	62110938	A	G
2	BICF2P531807	0	62139430	A	G
2	BICF2P1330455	0	62252040	A	G
2	BICF2P519650	0	62439425	G	A
2	BICF2P1220795	0	62479545	C	G
2	BICF2S23759699	0	62524560	G	A
2	BICF2P253439	0	62569296	C	G
2	BICF2P697469	0	62736552	0	A
2	BICF2P1365850	0	63094526	A	T
2	BICF2P149838	0	63112757	0	G
2	BICF2P1388763	0	63299209	G	A
2	BICF2P938474	0	63600651	A	G
2	BICF2P480610	0	63650568	A	G
2	BICF2P351083	0	63930224	G	C
2	BICF2S23019558	0	64178439	0	G
2	BICF2S23255616	0	64318321	A	G
2	BICF2S22939142	0	64389018	A	G
2	BICF2S22912635	0	64603071	0	A
2	BICF2P462520	0	64635972	0	A
2	BICF2P1052711	0	64756277	A	C
2	BICF2S23724536	0	64803921	0	G
2	BICF2P898954	0	64918552	G	A
2	BICF2P1287604	0	64959165	G	A
2	BICF2P688671	0	65209708	A	G
2	BICF2P1312753	0	65487595	A	G
2	BICF2P911956	0	65549797	A	G
2	BICF2S23743128	0	65595913	A	G
2	BICF2P414003	0	65670023	C	A
2	BICF2P963534	0	65745071	C	A
2	BICF2P819235	0	65885947	G	A
2	BICF2S22920406	0	65952592	G	A
2	BICF2G630494402	0	65980323	A	G
2	BICF2S23543038	0	66204136	G	A
2	BICF2P1182797	0	66298658	T	A
2	BICF2G630494712	0	66328245	A	G
2	BICF2G630494922	0	66473696	G	A
2	BICF2G630494962	0	66528487	G	A
2	BICF2G630494992	0	66551862	0	A
2	BICF2G630495138	0	66628726	G	A
2	BICF2G630495204	0	66699960	0	A
2	BICF2G630495229	0	66716926	0	A
2	BICF2P969838	0	66841341	A	G
2	BICF2S23513818	0	66890827	A	G
2	BICF2P854577	0	66911748	G	A
2	BICF2P1063005	0	66962510	G	A
2	BICF2S23748391	0	67111494	A	G
2	BICF2G630495305	0	67149241	0	A
2	BICF2G630495324	0	67164933	A	G
2	BICF2G630495390	0	67209434	A	G
2	BICF2S22938739	0	67264239	C	A
2	BICF2P264151	0	67468988	0	G
2	BICF2S23348310	0	67651217	A	G
2	BICF2S23554026	0	67722521	C	A
2	BICF2S23648711	0	67966343	0	C
2	BICF2S23316449	0	68071001	A	G
2	BICF2S23216990	0	68384172	A	C
2	BICF2P1023230	0	68623293	A	G
2	BICF2P1102421	0	68789688	G	A
2	BICF2P817324	0	68845555	A	C
2	BICF2P789992	0	68929221	0	G
2	rs8651643	0	69128952	A	C
2	BICF2S23736358	0	69165274	C	A
2	rs8716030	0	69199580	A	G
2	BICF2S22961296	0	69213920	G	A
2	BICF2P361370	0	69483780	0	C
2	BICF2P639166	0	69610342	G	A
2	BICF2P1252684	0	69868106	G	C
2	BICF2P1208826	0	69960208	G	A
2	rs8695050	0	69998302	A	G
2	BICF2S23516409	0	70038257	G	A
2	BICF2P189057	0	70071867	G	C
2	BICF2P172752	0	70124502	A	G
2	BICF2P314379	0	70179220	C	G
2	BICF2S23040128	0	70246755	G	A
2	BICF2P728466	0	70571003	A	G
2	BICF2P209167	0	70702292	A	G
2	BICF2P209168	0	70702529	G	A
2	BICF2P1161960	0	70826701	A	G
2	BICF2S23047045	0	70947382	A	G
2	BICF2S23329585	0	70963423	G	A
2	BICF2P369778	0	71382805	A	G
2	BICF2P672817	0	71449020	A	C
2	BICF2P392525	0	71477985	0	G
2	BICF2S22946633	0	71509149	G	A
2	BICF2S23448320	0	71700452	A	G
2	BICF2S23545146	0	71767970	A	G
2	BICF2S23259905	0	71788858	G	A
2	BICF2P646045	0	71860201	G	A
2	BICF2P229898	0	72033421	A	G
2	BICF2P1269191	0	72089054	A	G
2	BICF2P244837	0	72121987	0	G
2	BICF2P1337937	0	72170881	A	G
2	BICF2P19468	0	72207693	G	A
2	BICF2S23327956	0	72322583	G	A
2	BICF2S23711248	0	72535624	A	G
2	BICF2P1364116	0	72598023	A	G
2	BICF2P199699	0	72762865	A	G
2	BICF2P505108	0	72850837	0	A
2	BICF2P1322575	0	72877410	A	G
2	BICF2P865274	0	73028517	A	G
2	BICF2P1223995	0	73031818	A	G
2	BICF2P1451863	0	73482905	A	G
2	BICF2S22937781	0	73656659	0	A
2	BICF2S23046675	0	73928664	A	G
2	BICF2P15050	0	73954543	G	A
2	BICF2P1254159	0	74140437	G	C
2	BICF2S2331063	0	74267411	C	A
2	BICF2P1212241	0	74321710	0	G
2	BICF2P969418	0	74362492	A	C
2	BICF2P1198158	0	74413818	A	G
2	BICF2P742987	0	74840321	A	G
2	BICF2S2291706	0	74910882	A	G
2	BICF2P336749	0	75206515	0	A
2	BICF2P727286	0	75229576	0	A
2	BICF2S2372849	0	75261326	C	G
2	BICF2P60337	0	75294020	G	A
2	BICF2S23131162	0	75308805	G	A
2	BICF2S22957258	0	75352898	A	G
2	BICF2P1205592	0	75402104	0	G
2	BICF2P19937	0	75430137	A	G
2	BICF2P1260615	0	75653526	0	A
2	BICF2P1364150	0	75766365	G	A
2	BICF2S23221196	0	75868568	0	G
2	BICF2P688433	0	75886779	G	A
2	BICF2S23325003	0	75955116	A	C
2	BICF2P384385	0	76136879	0	G
2	BICF2P127514	0	76445337	A	G
2	BICF2S23750483	0	76592447	A	G
2	BICF2P847329	0	76649717	0	G
2	BICF2S2354055	0	76677927	0	C
2	BICF2S23018864	0	76820995	G	A
2	BICF2S23728629	0	76908061	0	A
2	BICF2S22925889	0	77032168	A	G
2	BICF2S23551762	0	77059469	C	A
2	BICF2P1032778	0	77108518	G	A
2	BICF2P786355	0	77250662	A	C
2	BICF2P1024504	0	77337852	G	A
2	BICF2P135712	0	77378864	G	A
2	BICF2P524887	0	77385631	A	G
2	BICF2S23763625	0	77475179	G	A
2	BICF2P1345332	0	77529780	A	G
2	BICF2P649052	0	78119922	A	G
2	BICF2S23631898	0	78154330	C	G
2	BICF2S23448887	0	78177187	G	A
2	BICF2S23228944	0	78257815	G	A
2	BICF2S22943116	0	78552824	A	G
2	BICF2P496165	0	78661807	C	G
2	BICF2P273207	0	78677687	0	G
2	BICF2P1192065	0	78874898	A	G
2	BICF2P495425	0	78921324	A	G
2	BICF2P715868	0	78927346	A	G
2	BICF2S2349884	0	79139340	G	A
2	BICF2P698202	0	79181357	0	C
2	BICF2S23639096	0	79656904	0	A
2	BICF2P588519	0	79713597	T	A
2	BICF2S23344193	0	79760795	A	G
2	BICF2P794762	0	79781462	0	G
2	BICF2S23246504	0	79841007	A	G
2	BICF2S2305675	0	79959463	G	C
2	BICF2P1037644	0	80070134	G	A
2	BICF2S23450209	0	80153555	G	C
2	rs8615674	0	80362849	0	G
2	BICF2P1148778	0	80415697	A	G
2	BICF2S23154780	0	80513030	G	A
2	BICF2S23136844	0	80668161	A	G
2	BICF2S24410747	0	80797445	A	G
2	BICF2P788922	0	81212684	G	A
2	BICF2S2378521	0	81425892	G	C
2	BICF2S23323148	0	81554762	0	G
2	BICF2P837807	0	81600330	T	A
2	BICF2S2334753	0	81684422	G	A
2	BICF2P645363	0	81772271	0	A
2	BICF2P984032	0	81811783	0	G
2	BICF2P196223	0	81826224	A	G
2	BICF2S23117418	0	82031360	G	A
2	BICF2P921527	0	82078570	A	G
2	BICF2S23332637	0	82139884	A	G
2	BICF2S23311991	0	82498424	A	G
2	BICF2P676812	0	82534063	A	T
2	BICF2P265289	0	82695372	A	G
2	BICF2P1397468	0	82839667	G	C
2	BICF2S2307822	0	83133463	G	A
2	BICF2S22944432	0	83219821	G	A
2	BICF2P845616	0	83244391	A	G
2	BICF2S23346431	0	83636646	G	A
2	BICF2P601128	0	83764188	G	A
2	BICF2S23719003	0	83944434	A	C
2	BICF2P1255825	0	84034780	G	A
2	BICF2P1172626	0	84042758	G	A
2	BICF2P283777	0	84044462	0	A
2	BICF2S23336323	0	84153457	A	G
2	BICF2P334961	0	84258201	A	C
2	BICF2S23034824	0	84466954	0	G
2	BICF2P957946	0	84719368	0	G
2	BICF2S23913541	0	84845498	A	C
2	BICF2P254270	0	84928606	0	G
2	BICF2P415528	0	85204236	A	G
2	BICF2P1418556	0	85364800	G	A
2	BICF2S23555042	0	85458684	A	G
2	BICF2P166270	0	85805229	A	G
2	BICF2P1117805	0	85846274	G	A
2	BICF2P1183990	0	85903926	G	A
2	BICF2P425659	0	85975172	A	G
2	BICF2P1369658	0	86022513	G	A
2	BICF2S23617961	0	86077715	A	G
2	BICF2P573920	0	86179658	A	G
2	BICF2S23212589	0	86199212	A	G
2	BICF2P1399519	0	86380499	C	G
2	BICF2S2377949	0	86450414	0	G
2	BICF2P1102641	0	86586760	A	G
2	BICF2S22926882	0	86796989	A	C
2	TNFR2_13R424	0	87026321	0	G
2	BICF2S23527171	0	87050810	A	G
2	BICF2P138110	0	87082051	A	G
2	BICF2P552115	0	87096976	A	G
2	BICF2P978122	0	87102132	A	G
2	BICF2S23232840	0	87170677	A	G
2	BICF2P320007	0	87318290	A	G
2	BICF2P297121	0	87558668	C	G
2	BICF2S23015697	0	87581942	G	A
2	BICF2P723693	0	88023198	0	C
2	BICF2P859463	0	88028378	A	G
2	BICF2P100322	0	88040152	A	G
2	BICF2G630464836	0	88042373	A	C
2	BICF2S23645363	0	88045965	A	G
2	BICF2P1198035	0	88098581	0	G
3	BICF2P260085	0	3300471	C	A
3	BICF2P1385313	0	3338634	G	A
3	BICF2P1385315	0	3338821	A	C
3	BICF2P1342089	0	3620587	C	A
3	BICF2P856849	0	3652146	A	C
3	BICF2P559486	0	3780109	G	A
3	BICF2P386747	0	3819124	A	G
3	BICF2S23735196	0	3903071	G	A
3	BICF2P579821	0	4056460	A	G
3	BICF2P1239217	0	4112009	A	G
3	BICF2P267803	0	4256968	A	G
3	BICF2S23522972	0	4309405	C	G
3	BICF2P131240	0	4375256	G	A
3	BICF2S22942369	0	4410116	T	A
3	BICF2P646107	0	4441536	A	G
3	BICF2S23448636	0	4695416	G	A
3	BICF2P64170	0	4928180	A	G
3	BICF2P123336	0	5026158	A	G
3	BICF2S23214550	0	5106228	A	G
3	BICF2P774726	0	5170412	A	G
3	BICF2P194703	0	5371137	A	G
3	BICF2S2337294	0	5436506	G	A
3	rs8861245	0	5564882	A	G
3	BICF2S2328630	0	5770706	G	A
3	BICF2P1182555	0	6401686	0	A
3	BICF2P625748	0	6684247	A	C
3	rs8566099	0	6987500	G	A
3	BICF2P548951	0	7183766	A	G
3	BICF2P334455	0	7318331	A	G
3	BICF2P1196237	0	7585270	G	A
3	BICF2S2339067	0	7821823	A	G
3	BICF2P365041	0	7845498	A	G
3	BICF2S23148795	0	7941706	T	A
3	BICF2S22948296	0	8443237	A	C
3	BICF2P568320	0	8624923	G	A
3	BICF2P1207838	0	8657487	G	A
3	BICF2P512031	0	8856941	A	C
3	BICF2P1314301	0	8944849	0	G
3	BICF2S23241911	0	8968621	G	A
3	BICF2P951218	0	8982612	G	A
3	BICF2S23427319	0	9028398	G	A
3	BICF2P546585	0	9064208	A	C
3	BICF2P466284	0	9247011	G	A
3	BICF2S23313338	0	9370888	0	C
3	BICF2P205358	0	9421982	A	T
3	BICF2S23612703	0	9472808	G	A
3	BICF2S23415543	0	9533656	A	G
3	BICF2S23653857	0	9713463	A	G
3	BICF2S23724973	0	9765040	G	C
3	BICF2P205732	0	10020239	0	C
3	BICF2P723714	0	10227835	T	A
3	BICF2P761067	0	10236519	A	C
3	BICF2P395505	0	10355292	A	G
3	BICF2P403811	0	10566141	G	A
3	BICF2P178694	0	10753798	A	G
3	BICF2S2399362	0	10833728	G	A
3	BICF2S23418386	0	10894273	G	A
3	BICF2P786548	0	10953876	A	G
3	BICF2P355091	0	11024892	0	A
3	BICF2P968797	0	11109548	C	A
3	BICF2P724585	0	11187415	A	G
3	BICF2P77488	0	11327223	A	G
3	BICF2P1295599	0	11337008	G	A
3	BICF2P364569	0	11430368	A	C
3	BICF2S23643570	0	11765779	0	A
3	BICF2P772232	0	11826877	A	T
3	BICF2S23424630	0	11890805	A	T
3	BICF2P44650	0	11917834	A	G
3	BICF2S23329502	0	11960343	A	C
3	BICF2S2415265	0	12070746	A	G
3	BICF2P1108458	0	12122767	A	G
3	BICF2P1339840	0	12423171	G	A
3	BICF2P616721	0	12449359	A	G
3	BICF2S24410955	0	12527343	G	A
3	BICF2P748769	0	12551373	C	A
3	BICF2P1110909	0	12601092	A	C
3	BICF2S23551091	0	12947793	C	G
3	BICF2P424454	0	13077394	C	A
3	BICF2S2399705	0	13137570	G	A
3	BICF2P1062023	0	13221751	A	G
3	BICF2P1174418	0	13253218	G	A
3	BICF2P725253	0	13316914	A	G
3	BICF2P511129	0	13449536	G	A
3	rs8977768	0	13506748	0	A
3	BICF2P808674	0	13618358	A	G
3	BICF2S23619751	0	13658602	A	C
3	BICF2P1469511	0	13757471	0	T
3	BICF2P552674	0	13841897	A	C
3	BICF2S23540823	0	13879127	G	A
3	BICF2S23746636	0	13922790	G	A
3	BICF2P385811	0	14134060	A	G
3	BICF2P568033	0	14140274	A	G
3	BICF2P445195	0	14167357	A	G
3	BICF2P1400155	0	14330281	G	A
3	BICF2S23211846	0	14399060	G	A
3	BICF2S23055617	0	14505900	A	G
3	BICF2P331050	0	14761741	G	A
3	BICF2P1332205	0	14779102	G	A
3	BICF2P1124139	0	14834366	A	G
3	BICF2P614351	0	15010710	G	A
3	BICF2S23513414	0	15139665	G	C
3	BICF2S23349459	0	15214741	G	A
3	BICF2P957135	0	15375907	A	T
3	BICF2S2377050	0	15422937	A	G
3	BICF2P424490	0	15446494	G	A
3	BICF2S23128636	0	15549789	A	G
3	BICF2G630701077	0	15678826	G	A
3	BICF2G630701116	0	15704246	0	C
3	BICF2P598598	0	15791297	A	C
3	BICF2P1016953	0	15874174	A	G
[truncated: 20,358 more rows]
