# Supplementary material for: Genetic diversity and population structure of the Sapsaree, a native Korean dog breed
Source: BMC Genet. 2019 Aug 5;20:66. doi: 10.1186/s12863-019-0757-5 (PMC6683530; doi:10.1186/s12863-019-0757-5)
Supplement: Supplementary file 9 — File S9. Genotype information of Sapsaree. (FAM 2 kb) [file 12863_2019_757_MOESM9_ESM.fam]

Sapsaree	Sapsaree1	0	0	0	-9
Sapsaree	Sapsaree2	0	0	0	-9
Sapsaree	Sapsaree3	0	0	0	-9
Sapsaree	Sapsaree4	0	0	0	-9
Sapsaree	Sapsaree5	0	0	0	-9
Sapsaree	Sapsaree6	0	0	0	-9
Sapsaree	Sapsaree7	0	0	0	-9
Sapsaree	Sapsaree8	0	0	0	-9
Sapsaree	Sapsaree9	0	0	0	-9
Sapsaree	Sapsaree10	0	0	0	-9
Sapsaree	Sapsaree11	0	0	0	-9
Sapsaree	Sapsaree12	0	0	0	-9
Sapsaree	Sapsaree13	0	0	0	-9
Sapsaree	Sapsaree14	0	0	0	-9
Sapsaree	Sapsaree15	0	0	0	-9
Sapsaree	Sapsaree16	0	0	0	-9
Sapsaree	Sapsaree17	0	0	0	-9
Sapsaree	Sapsaree18	0	0	0	-9
Sapsaree	Sapsaree19	0	0	0	-9
Sapsaree	Sapsaree20	0	0	0	-9
Sapsaree	Sapsaree21	0	0	0	-9
Sapsaree	Sapsaree22	0	0	0	-9
Sapsaree	Sapsaree23	0	0	0	-9
Sapsaree	Sapsaree24	0	0	0	-9
Sapsaree	Sapsaree25	0	0	0	-9
Sapsaree	Sapsaree26	0	0	0	-9
Sapsaree	Sapsaree27	0	0	0	-9
Sapsaree	Sapsaree28	0	0	0	-9
Sapsaree	Sapsaree29	0	0	0	-9
Sapsaree	Sapsaree30	0	0	0	-9
Sapsaree	Sapsaree31	0	0	0	-9
Sapsaree	Sapsaree32	0	0	0	-9
Sapsaree	Sapsaree33	0	0	0	-9
Sapsaree	Sapsaree34	0	0	0	-9
Sapsaree	Sapsaree35	0	0	0	-9
Sapsaree	Sapsaree36	0	0	0	-9
Sapsaree	Sapsaree37	0	0	0	-9
Sapsaree	Sapsaree38	0	0	0	-9
Sapsaree	Sapsaree39	0	0	0	-9
Sapsaree	Sapsaree40	0	0	0	-9
Sapsaree	Sapsaree41	0	0	0	-9
Sapsaree	Sapsaree42	0	0	0	-9
Sapsaree	Sapsaree43	0	0	0	-9
Sapsaree	Sapsaree44	0	0	0	-9
Sapsaree	Sapsaree45	0	0	0	-9
Sapsaree	Sapsaree46	0	0	0	-9
Sapsaree	Sapsaree47	0	0	0	-9
Sapsaree	Sapsaree48	0	0	0	-9
Sapsaree	Sapsaree49	0	0	0	-9
Sapsaree	Sapsaree50	0	0	0	-9
Sapsaree	Sapsaree51	0	0	0	-9
Sapsaree	Sapsaree52	0	0	0	-9
Sapsaree	Sapsaree53	0	0	0	-9
Sapsaree	Sapsaree54	0	0	0	-9
Sapsaree	Sapsaree55	0	0	0	-9
Sapsaree	Sapsaree56	0	0	0	-9
Sapsaree	Sapsaree57	0	0	0	-9
Sapsaree	Sapsaree58	0	0	0	-9
Sapsaree	Sapsaree59	0	0	0	-9
Sapsaree	Sapsaree60	0	0	0	-9
Sapsaree	Sapsaree61	0	0	0	-9
Sapsaree	Sapsaree62	0	0	0	-9
Sapsaree	Sapsaree63	0	0	0	-9
Sapsaree	Sapsaree64	0	0	0	-9
Sapsaree	Sapsaree65	0	0	0	-9
Sapsaree	Sapsaree66	0	0	0	-9
Sapsaree	Sapsaree67	0	0	0	-9
Sapsaree	Sapsaree68	0	0	0	-9
Sapsaree	Sapsaree69	0	0	0	-9
Sapsaree	Sapsaree70	0	0	0	-9
Sapsaree	Sapsaree71	0	0	0	-9
Sapsaree	Sapsaree72	0	0	0	-9
Sapsaree	Sapsaree73	0	0	0	-9
Sapsaree	Sapsaree74	0	0	0	-9
Sapsaree	Sapsaree75	0	0	0	-9
Sapsaree	Sapsaree76	0	0	0	-9
Sapsaree	Sapsaree77	0	0	0	-9
Sapsaree	Sapsaree78	0	0	0	-9
Sapsaree	Sapsaree79	0	0	0	-9
Sapsaree	Sapsaree80	0	0	0	-9
Sapsaree	Sapsaree81	0	0	0	-9
Sapsaree	Sapsaree82	0	0	0	-9
Sapsaree	Sapsaree83	0	0	0	-9
Sapsaree	Sapsaree84	0	0	0	-9
Sapsaree	Sapsaree85	0	0	0	-9
Sapsaree	Sapsaree86	0	0	0	-9
Sapsaree	Sapsaree87	0	0	0	-9
Sapsaree	Sapsaree88	0	0	0	-9
Sapsaree	Sapsaree89	0	0	0	-9
Sapsaree	Sapsaree90	0	0	0	-9
Sapsaree	Sapsaree91	0	0	0	-9
Sapsaree	Sapsaree92	0	0	0	-9
Sapsaree	Sapsaree93	0	0	0	-9
Sapsaree	Sapsaree94	0	0	0	-9
Sapsaree	Sapsaree95	0	0	0	-9
Sapsaree	Sapsaree96	0	0	0	-9
